# Supplementary material for: The timing and widespread effects of the largest Holocene volcanic eruption in Antarctica
Source: Sci Rep. 2018 Nov 22;8:17279. doi: 10.1038/s41598-018-35460-x (PMC6250685; doi:10.1038/s41598-018-35460-x)
Supplement: Supplementary file 2 — Supplementary Dataset 1 [file 41598_2018_35460_MOESM2_ESM.xlsx]

## Sheet: Barton L6
		wt (%)
Barton (Core L6 2)	Core	Na2O	MgO	SiO2	Al2O3	K2O	TiO2	SO2	CaO	FeOt	MnO	P2O5	Total	tephra_layer_code	Layer_depth
201 / 1 .	L6	4.10583	4.20908	52.0735	16.2786	0.526583	2.35861	0.125577	8.7153	10.9076	0.233434	0.465843	97.6295	L6_2 T3A	53.6 - 55
219 / 1 .	L6	4.19177	4.19249	52.2566	16.1413	0.513816	2.4022	0.0582489	8.75051	10.8861	0.188849	0.418268	97.856	L6_2 T3A	53.6 - 55
227 / 1 .	L6	3.80661	4.25482	52.5405	16.1696	0.489861	2.41623	0.153114	8.7237	10.8149	0.218646	0.411875	97.9665	L6_2 T3A	53.6 - 55
189 / 1 .	L6	3.99348	4.19279	52.5864	15.9933	0.537002	2.38207	0.0380079	8.62739	11.0191	0.225806	0.404637	98.1374	L6_2 T3A	53.6 - 55
229 / 1 .	L6	3.99231	4.12776	52.641	15.9093	0.508426	2.44006	0.138504	8.70074	10.9602	0.180534	0.401266	98.264	L6_2 T4	112.9 - 130
205 / 1 .	L6	4.0784	4.13758	52.7215	16.0839	0.528082	2.45087	0.0852468	8.4649	10.8127	0.224473	0.412281	98.1855	L6_2 T4	112.9 - 130
223 / 1 .	L6	4.25677	4.20262	52.7477	15.7308	0.486078	2.35081	0.0397886	8.55507	11.0191	0.2294	0.381991	97.5153	L6_2 T4	112.9 - 130
190 / 1 .	L6	4.54692	4.50671	52.784	16.0837	0.510756	2.21039	0.0672932	8.70586	10.0217	0.186812	0.375763	98.2269	L6_2 T4	112.9 - 130
185 / 1 .	L6	4.02077	4.32438	52.8455	15.9625	0.549752	2.45461	0.0335649	8.41991	10.8422	0.165078	0.381623	98.317	L6_2 T4	112.9 - 130
193 / 1 .	L6	4.05913	4.03985	52.8744	16.1182	0.524857	2.39939	0.0778209	8.72644	10.5648	0.209086	0.406035	98.0457	L6_2 T4	112.9 - 130
225 / 1 .	L6	3.78687	4.20382	52.8781	15.9331	0.563119	2.44097	0.0725748	8.73014	10.7414	0.202801	0.446999	97.8301	L6_2 T4	112.9 - 130
207 / 1 .	L6	3.89891	4.66454	53.7821	15.3953	0.509544	2.14418	0.0180388	8.48014	10.5446	0.225991	0.336859	98.6764	L6_2 T4	112.9 - 130
221 / 1 .	L6	3.40441	2.98228	57.2969	15.7912	0.882321	2.38254	0.0379647	6.62074	9.90633	0.220914	0.474354	97.4589	L6_2 T4	112.9 - 130
199 / 1 .	L6	3.41856	3.02557	57.7727	15.9625	0.909639	2.06894	0.157858	6.73296	9.28052	0.213911	0.457086	97.0495	L6_2 T4	112.9 - 130
210 / 1 .	L6	5.77794	0.222916	72.2001	14.5078	2.57232	0.379632	0.0270728	0.698171	3.42455	0.165297	0.0243144	97.8843	L6_2 T4	112.9 - 130
230 / 1 .	L6	5.91762	0.216592	72.2147	14.4618	2.47493	0.348925	0	0.685051	3.46607	0.147049	0.0673259	99.2189	L6_2 T4	112.9 - 130
228 / 1 .	L6	5.77885	0.197752	72.3802	14.35	2.72308	0.340613	0.00365269	0.658904	3.37315	0.172691	0.0211044	98.5576	L6_2 T4	112.9 - 130
186 / 1 .	L6	4.09215	5.33998	51.3677	15.5786	0.512723	2.17834	0.0504795	9.28059	11.0573	0.200613	0.341313	99.6445	L6_2 T3A	53.6 - 55
195 / 1 .	L6	4.0689	5.75362	51.4251	15.2538	0.44451	2.02637	0.0385249	10.2895	10.157	0.219663	0.322938	98.378	L6_2 T3A	53.6 - 55
218 / 1 .	L6	3.97007	5.89352	51.5823	16.3132	0.407694	1.74978	0.0794382	10.6353	8.93501	0.177742	0.255854	98.0637	L6_2 T3A	53.6 - 55
194 / 1 .	L6	4.33227	4.34785	51.8554	15.9073	0.523869	2.38455	0.101216	8.94396	11.0082	0.180721	0.414813	99.4906	L6_2 T3A	53.6 - 55
216 / 1 .	L6	4.67401	4.15422	52.0467	15.9783	0.508675	2.35202	0.111905	8.62817	10.9036	0.23038	0.412035	98.9236	L6_2 T3A	53.6 - 55
192 / 1 .	L6	4.67433	4.16528	52.0519	16.1586	0.547822	2.41033	0.124229	8.5496	10.7059	0.21339	0.3985	97.2396	L6_2 T3A	53.6 - 55
226 / 1 .	L6	4.76098	4.15058	52.2766	15.7687	0.643889	2.36243	0.0525008	8.48632	10.8725	0.217747	0.407836	99.4271	L6_2 T3A	53.6 - 55
214 / 1 .	L6	4.60427	4.1871	52.3321	16.0294	0.500798	2.40391	0.113345	8.51397	10.7842	0.174235	0.356699	97.2249	L6_2 T3A	53.6 - 55
206 / 1 .	L6	4.69563	4.06428	52.5201	16.0904	0.53958	2.3394	0.0758593	8.28131	10.7467	0.218197	0.428442	98.0763	L6_2 T3A	53.6 - 55
222 / 1 .	L6	4.57254	4.25398	53.2254	13.7516	0.688992	2.71114	0.02302	8.07309	12.0346	0.215021	0.450549	99.4786	L6_2 T4	112.9 - 130
196 / 1 .	L6	5.18854	3.51804	54.674	16.2062	0.739989	2.14487	0.139546	7.13702	9.70499	0.146133	0.400802	98.6771	L6_2 T4	112.9 - 130
224 / 1 .	L6	5.11388	3.52155	54.9823	15.4365	0.767229	2.2311	0.0546205	6.90852	10.1821	0.239028	0.563191	98.3148	L6_2 T4	112.9 - 130
188 / 1 .	L6	5.70963	3.28464	55.4371	16.245	0.781698	2.06944	0.0791813	6.70527	9.0615	0.193713	0.432892	97.8767	L6_2 T4	112.9 - 130
208 / 1 .	L6	5.51702	2.29901	60.8341	15.2608	1.1635	1.6832	0.0858806	4.55498	7.76788	0.237175	0.596549	99.6733	L6_2 T4	112.9 - 130
202 / 1 .	L6	4.82082	4.35116	51.676	15.8695	0.575513	2.39275	0.0651448	8.59097	11.0663	0.19004	0.401862	98.2427	L6_2 T3A	53.6 - 55

## Sheet: Rudy Lake
			wt (%)
Code	Tephra_code	Tephra	FeOt	K2O	Na2O	MnO	CaO	MgO	TiO2	Al2O3	SiO2	Total
38	C2-27	C	9.88	0.69	4.7	0.18	10.36	5.81	2.09	16.1	50.18	99.99		REFERENCE: Lee, Y.I., Lim, H.S., Yoon, H.I., Tatur, A., 2007. Characteristics of tephra in Holocene lake sediments on King George Island, West Antarctica: implications for deglaciation and paleoenvironment. Quaternary Science Reviews 26: 3167-3178. https://doi.org/10.1016/j.quascirev.2007.09.007
33	C2-19	C	10.03	0.57	4.02	0.14	8.99	8.7	1.9	15.1	50.56	100.01
4	C1-04	C	8.68	0.36	4.01	0.21	10.78	6.57	1.71	17.01	50.68	100.01
44	C2-33	C	9.91	0.65	4.37	0.16	10.27	5.88	1.95	15.99	50.82	100
43	C2-32	C	8.67	0.43	4.54	0.17	10.38	4.8	1.74	17.19	52.09	100.01
46	C2-35	C	12.58	0.72	4.97	0.18	8.49	4.33	2.86	13.78	52.09	100
31	C2-16	C	12.21	0.69	4.49	0.17	7.94	4.19	2.86	15.07	52.39	100.01
8	C1-10	C	9.81	0.58	4.28	0.21	9.95	5.37	2.13	15.07	52.6	100
45	C2-34	C	9.52	0.61	4.38	0.2	9.32	5.26	1.89	15.74	53.09	100.01
18	C1-25	C	10.6	0.71	4.61	0.23	8.83	5.02	2.43	14.47	53.1	100
9	C1-11	C	9.77	0.58	4.55	0.22	9.12	5.27	2.15	15.08	53.26	100
11	C1-13	C	9.88	0.65	4.5	0.2	8.78	5.08	2.17	15.46	53.28	100
36	C2-22	C	10.03	0.67	4.68	0.18	8.16	3.89	2.22	16.72	53.45	100
23	C2-07	C	7.87	0.76	4.81	0.13	8.52	4.48	1.64	18.12	53.65	99.98
47	C2-36	C	8.29	0.6	4.66	0.18	8.99	3.06	1.73	18.64	53.87	100.02
50	C2-40	C	11.08	0.82	4.33	0.21	7.71	4.5	2.78	14.6	53.96	99.99
34	C2-20	C	11.1	0.85	4.24	0.23	7.98	4.11	2.71	14.63	54.15	100
48	C2-37	C	8.23	0.66	4.37	0.15	8.71	5.03	1.61	16.93	54.31	100
1	C1-01	C	7.93	0.68	4.73	0.18	8.46	4.4	1.56	17.58	54.48	100
16	C1-18	C	7.75	0.74	4.89	0.16	8.48	4.33	1.56	17.59	54.5	100
24	C2-09	C	7.76	0.83	4.94	0.17	8.14	4.26	1.58	17.75	54.57	100
17	C1-22	C	7.69	0.76	4.76	0.16	8.64	4.19	1.53	17.65	54.62	100
13	C1-15	C	8.09	0.71	4.86	0.16	8.28	4.46	1.63	17.13	54.67	99.99
32	C2-17	C	10.32	0.92	4.9	0.18	7.31	4.16	2.33	15.07	54.81	100
42	C2-31	C	8.56	0.8	5.12	0.12	8.04	4.15	1.77	16.61	54.83	100
26	C2-11	C	8.04	0.71	4.96	0.14	8.3	4.23	1.64	17.06	54.91	99.99
10	C1-12	C	7.49	0.74	4.87	0.2	8.4	4.25	1.52	17.57	54.95	99.99
41	C2-30	C	10.57	1.07	5.11	0.21	6.33	3.64	2.14	15.8	55.12	99.99
29	C2-14	C	7.91	0.77	4.66	0.18	8.1	4.27	1.65	17.3	55.16	100
2	C1-02	C	7.88	0.84	4.74	0.18	8.02	4.21	1.5	17.25	55.38	100
15	C1-17	C	7.55	0.77	4.76	0.14	8.14	4.11	1.55	17.56	55.41	99.99
12	C1-14	C	7.99	0.86	4.83	0.16	7.99	4.18	1.66	16.92	55.41	100
21	C2-02	C	7.91	0.8	4.65	0.17	8.01	4.2	1.58	17.2	55.47	99.99
5	C1-07	C	7.37	0.8	4.92	0.14	8.33	4.17	1.47	17.33	55.47	100
40	C2-29	C	7.86	0.78	4.82	0.14	7.9	4.19	1.5	17.18	55.63	100
3	C1-03	C	7.49	0.76	4.89	0.15	8.06	3.95	1.55	17.52	55.63	100
6	C1-08	C	7.67	0.76	4.79	0.13	7.95	4.06	1.67	17.25	55.71	99.99
37	C2-25	C	7.52	0.78	5	0.18	8.09	3.86	1.43	17.41	55.74	100.01
28	C2-13	C	7.69	0.82	4.7	0.15	7.86	4.04	1.59	17.35	55.78	99.98
30	C2-15	C	8.63	1.09	4.69	0.17	7.31	4	1.76	16.42	55.92	99.99
20	C2-01	C	7.72	0.83	4.83	0.13	8.01	4	1.56	16.98	55.94	100
27	C2-12	C	7.72	0.86	4.48	0.16	7.92	4.02	1.56	17.12	56.17	100.01
35	C2-21	C	7.47	0.85	5.05	0.19	7.57	3.91	1.41	17.19	56.36	100
19	C1-30	C	7.34	0.8	4.98	0.13	7.45	3.9	1.59	17.4	56.42	100.01
39	C2-28	C	7.23	0.84	4.71	0.16	7.64	3.96	1.47	17.43	56.56	100
25	C2-10	C	7.5	1.03	4.47	0.16	7.42	3.84	1.54	17.45	56.58	99.99
22	C2-03	C	7.93	0.95	5.25	0.16	6.92	3.87	1.52	16.53	56.87	100
14	C1-16	C	7.09	0.89	5.11	0.13	7.15	3.57	1.46	17.67	56.93	100
7	C1-09	C	7.25	0.93	4.91	0.14	6.93	3.59	1.6	17.28	57.35	99.98
49	C2-38	C	7.04	1.02	4.43	0.18	6.85	3.56	1.37	17.28	58.27	100

## Sheet: Hotel Lake
			wt (%)
Code	Tephra_code	Tephra	FeOt	K2O	Na2O	MnO	CaO	MgO	TiO2	Al2O3	SiO2	Total
36	R2-22	R	9.36	0.4	4.15	0.12	10.69	6.1	1.82	16.87	50.49	100		REFERENCE: Lee, Y.I., Lim, H.S., Yoon, H.I., Tatur, A., 2007. Characteristics of tephra in Holocene lake sediments on King George Island, West Antarctica: implications for deglaciation and paleoenvironment. Quaternary Science Reviews 26: 3167-3178. https://doi.org/10.1016/j.quascirev.2007.09.007
21	R2-03	R	5.55	0.53	4.74	0.09	9.7	1.99	1.28	22.66	53.47	100.01
8	R1-08	R	8.17	0.79	4.95	0.15	8.58	4.34	1.68	17.69	53.64	99.99
46	R2-35	R	8.7	0.66	4.58	0.16	9.04	4.51	1.64	17.04	53.67	100
10	R1-10	R	8.08	0.77	4.91	0.15	8.72	4.53	1.61	17.48	53.75	100
45	R2-34	R	10.55	0.77	4.15	0.24	7.83	3.87	2.59	15.99	54.01	100
4	R1-04	R	7.82	0.71	4.98	0.13	8.52	4.26	1.48	17.78	54.33	100.01
18	R1-18	R	7.11	0.59	5.2	0.13	8.38	2.74	1.64	19.78	54.42	99.99
28	R2-11	R	8.06	0.9	4.81	0.2	8.29	4.19	1.69	17.38	54.49	100.01
43	R2-31	R	7.9	0.77	4.82	0.15	8.5	4.28	1.67	17.36	54.55	100
32	R2-15	R	9.08	0.85	4.62	0.16	7.96	4.59	1.92	16.24	54.58	100
19	R2-01	R	7.88	0.67	4.74	0.13	8.4	4.1	1.62	17.86	54.61	100.01
15	R1-15	R	7.64	0.71	5.05	0.16	8.21	4.42	1.47	17.72	54.62	100
51	R2-40	R	7.44	0.74	4.69	0.14	8.55	4.06	1.57	18.08	54.74	100.01
42	R2-30	R	8.57	0.74	4.39	0.2	8.38	4.34	1.69	16.9	54.8	100.01
12	R1-12	R	7.77	0.82	4.92	0.14	8.15	4.38	1.53	17.43	54.86	100
30	R2-13	R	8.23	0.9	4.31	0.22	8.54	3.94	1.82	17.13	54.89	99.98
34	R2-17	R	7.97	0.85	4.68	0.16	8.4	4.49	1.62	16.92	54.92	100.01
23	R2-05	R	8.18	0.76	4.46	0.19	8.23	4.29	1.75	17.2	54.95	100.01
14	R1-14	R	7.33	0.75	4.89	0.16	8.27	4.31	1.62	17.7	54.97	100
1	R1-01	R	7.84	0.67	4.85	0.16	8.13	4.46	1.54	17.38	54.98	100.01
9	R1-09	R	7.86	0.77	4.82	0.1	8.19	4.57	1.61	17.07	55	99.99
6	R1-06	R	7.57	0.73	4.91	0.13	8.26	4.27	1.54	17.6	55	100.01
41	R2-29	R	7.53	0.82	5.01	0.18	8.38	4.21	1.53	17.23	55.1	99.99
16	R1-16	R	7.63	0.61	5.43	0.16	7.44	4.71	1.57	17.36	55.1	100.01
25	R2-07	R	8.05	0.76	4.38	0.19	8.29	4.31	1.62	17.2	55.2	100
29	R2-12	R	8.33	0.77	4.19	0.14	8.32	4.1	1.64	17.29	55.22	100
48	R2-37	R	7.87	0.8	4.77	0.18	8.12	4.01	1.62	17.33	55.28	99.98
38	R2-25	R	7.79	0.78	4.78	0.18	8.45	4.15	1.62	16.93	55.33	100.01
39	R2-26	R	7.86	0.8	4.27	0.15	8.42	4.2	1.63	17.31	55.35	99.99
49	R2-38	R	7.83	0.82	4.49	0.14	8.18	4.17	1.56	17.45	55.37	100.01
11	R1-11	R	7.61	0.78	4.86	0.15	7.87	4.18	1.66	17.53	55.37	100.01
2	R1-02	R	7.66	0.79	4.95	0.16	7.89	4.05	1.52	17.6	55.37	99.99
17	R1-17	R	7.55	0.79	4.76	0.15	7.95	4.2	1.59	17.54	55.47	100
24	R2-06	R	8.03	0.79	4.43	0.12	7.9	4.11	1.76	17.31	55.53	99.98
22	R2-04	R	7.63	0.83	4.55	0.11	7.98	4.15	1.71	17.34	55.7	100
31	R2-14	R	10.13	1.11	3.91	0.2	7.23	3.54	2.49	15.6	55.79	100
7	R1-07	R	7.56	0.8	4.97	0.14	7.77	4.13	1.52	17.3	55.82	100.01
47	R2-36	R	7.81	0.85	4.31	0.16	7.98	4.03	1.69	17.31	55.84	99.98
26	R2-08	R	7.87	0.79	4.34	0.19	7.67	4.18	1.57	17.48	55.92	100.01
40	R2-28	R	5.39	0.65	4.72	0.07	8.69	2.34	1.12	21.1	55.92	100
50	R2-39	R	9.54	1.05	5.05	0.2	6.84	3.88	2.28	15.24	55.92	100
3	R1-03	R	7.8	0.84	4.74	0.16	7.67	4.28	1.55	16.8	56.15	99.99
44	R2-32	R	7.67	0.91	4.36	0.16	7.66	3.91	1.61	17.49	56.24	100.01
20	R2-02	R	8.29	0.96	4.34	0.16	7.59	4.34	1.61	16.31	56.4	100
27	R2-10	R	7.78	0.92	3.99	0.14	7.85	3.9	1.56	17.31	56.54	99.99
13	R1-13	R	7.06	0.76	5.47	0.16	6.99	4.09	1.35	17.58	56.55	100.01
37	R2-24	R	8.17	0.9	4.6	0.21	7.75	3.94	1.75	15.98	56.71	100.01
35	R2-20	R	7.75	0.81	4.34	0.16	7.05	3.91	1.57	17.37	57.04	100
33	R2-16	R	5.63	0.64	5.23	0.1	7.63	1.45	1.48	20.77	57.07	100
5	R1-05	R	6.89	0.97	5.13	0.15	6.99	3.53	1.45	17.4	57.48	99.99

## Sheet: Scotia 
			wt (%)
TEPHRA	Core	Layer_depth	SiO2	TiO2	Al2O3	FeOt	MnO	MgO	CaO	Na2O	K2O	Total
PC078-3.93	PC078	3.93	51.05	1.79	14.74	9.5	0.17	5.24	9.26	4.03	0.48	96.26		REFERENCE: Moreton, S.G., Smellie, J.L., 1998. Identification and correlation of distal tephra layers in deep-sea sediment cores, Scotia Sea, Antarctica. Annals of Glaciology 27: 285-289. 10.3189/1998AoG27-1-285-289
PC027-3.88	PC027	3.88	50.92	1.79	14.99	9.59	0.19	5.57	9.73	4.25	0.42	97.45
PC029-3.64	PC029	3.64	52.83	1.59	15.92	8.26	0.18	5.24	9.37	4.23	0.52	98.14
PC079-3.89**	PC079	3.89	51.49	1.72	15.42	8.74	0.18	5.09	9.11	4.14	0.54	96.43
PC078-2.73**	PC078	2.73	51.73	1.61	15.74	8.54	0.19	5.34	9.28	4.21	0.51	97.15		Moreton, S. G. Quaternary tephrochronology of the Scotia Sea and Bellingshausen Sea, Antarctica. Ph.D. thesis, Cheltenham and Gloucester College of Higher Education, 164 pp. (1999).
GC027-3.88	GC027	3.88	51.04	2.11	15.34	9.68	0.21	4.84	8.81	4.23	0.5	96.76
PC079-5.47	PC079	5.47	50.92	1.81	14.87	9.58	0.22	5.01	9.25	4.32	0.4	96.47
KC081-2.46**	KC081	2.46	52.63	1.73	15.95	8.68	0.18	4.98	9	4.28	0.58	98.01
PC063-0.74	PC063	0.74	52.71	2.19	15.07	8.99	0.2	3.8	7.65	4.06	0.67	95.34
KC081-0.91	KC081	0.91	49.37	2.09	15.44	10.59	0.13	5.47	9.51	4.24	0.7	97.54
GC027-0.43	GC027	0.43	51.3	2.3	15.54	9.96	0.22	4.47	8.65	4.48	0.47	97.39
KC081-1.59	KC081	1.59	52.18	1.99	15.82	9.41	0.19	4.53	8.63	4.45	0.52	97.72
GC037-0.34	GC037	0.34	50.39	2.07	15.6	9.79	0.21	4.84	8.7	4.45	0.46	96.51
PC079-1.62	PC079	1.62	50.6	2.27	15.67	9.9	0.22	4.53	8.54	4.44	0.48	96.65
PC029-0.78	PC029	0.78	50.8	2.33	15.89	10.27	0.16	4.21	8.25	4.43	0.53	96.87
PC029-2.68	PC029	2.68	52.66	1.85	15.26	9.46	0.16	4.3	8.13	4.35	0.63	96.8
GC037-0.06	GC037	0.06	51.32	2.12	15.93	9.41	0.21	4.67	8.61	4.49	0.52	97.28
GC027-0.16	GC027	0.16	50.51	2.33	15.65	9.8	0.22	4.32	8.48	4.46	0.5	96.27
PC079-2.91	PC079	2.91	53.19	1.86	15.87	9.05	0.16	4.36	8.33	4.51	0.55	97.88
GC037-1.97 b	GC037	1.97	51.12	2.21	16.03	9.88	0.17	4.37	8.56	4.55	0.49	97.38
PC029-0.92	PC029	0.92	50.73	2.31	15.53	9.99	0.22	4.32	8.47	4.54	0.49	96.6
PC079-1.1	PC079	1.1	51	2.37	15.48	10.04	0.22	4.46	8.3	4.55	0.5	96.92
PC079-0.54	PC079	0.54	50.55	2.38	15.73	9.92	0.21	4.17	8.07	4.51	0.5	96.04
GC037-2.43	GC037	2.43	68.15	0.37	12.53	4.13	0.11	0.54	2.78	3.67	1.21	93.49
PC063-0.18	PC063	0.18	51.07	2.54	14.28	10.92	0.22	4.82	8.74	4.53	0.57	97.69
PC079-3.42 b	PC079	3.42	51.43	2.4	16.15	10.57	0.17	4.33	8.49	4.72	0.5	98.76
PC029-0.24	PC029	0.24	50.35	2.26	15.25	9.92	0.18	4.39	8.29	4.55	0.51	95.7
PC079-0.04	PC079	0.04	49.72	2.5	14.99	10.54	0.21	4.8	8.66	4.43	0.68	96.52
PC079-4.85	PC079	4.85	51.3	3	13.65	11.52	0.24	4.28	7.36	4.49	0.66	96.49
PC079-1.85	PC079	1.85	50.33	2.34	15.39	9.91	0.23	4.23	8.26	4.6	0.54	95.83
KC081-0.91	KC081	0.91	68.67	0.66	15.42	4.07	0.12	0.82	2.19	3.67	1.58	97.2
PC063-0.18	PC063	0.18	54.3	2.2	16.25	8.66	0.17	3.32	7.52	4.92	0.64	97.98
GC027-0.79	GC027	0.79	48.91	2.33	15.83	10.7	0.2	5.23	9.19	4.21	1.42	98.01
PC063-2.64	PC063	2.64	53.18	1.67	15.89	8.15	0.2	3.94	7.77	4.95	0.66	96.41
PC079-2.57	PC079	2.57	53.65	1.77	16.13	8.68	0.16	3.48	7.51	4.68	1.04	97.1
GC037-0.34	GC037	0.34	72	0.36	14.16	3.26	0.12	0.23	0.67	3.32	2.39	96.51
PC063-0.74	PC063	0.74	48.59	2.06	16.41	8.84	0.19	4.79	8.62	4.32	1.53	95.35
PC063-0.02	PC063	0.02	72.51	0.17	11.74	1.45	0.05	0.21	1.4	3.07	2.67	93.27
PC063-2.64	PC063	2.64	47.25	2.28	16.88	8.92	0.22	5.41	9.3	4.42	1.82	96.5
PC079-3.42 t	PC079	3.42	64.14	1.22	16.04	4.82	0.18	1.44	2.99	4	2.62	97.45
PC078-1.12	PC078	1.12	56.29	1.66	15.25	8.54	0.18	2.65	5.55	5.35	1.63	97.1
PC029-1.92	PC029	1.92	70.15	0.47	14.82	3.31	0.13	0.45	1.41	5.06	2.08	97.88
PC079-0.54	PC079	0.54	71.7	0.37	13.78	3.31	0.19	0.24	0.55	4.84	2.41	97.39
GC027-0.43	GC027	0.43	73.39	0.41	13.67	3.25	0.11	0.26	0.68	5.07	2.38	99.22
GC037-0.06	GC037	0.06	71.55	0.43	14.38	3.34	0.12	0.21	0.64	5.12	2.35	98.14
GC027-0.16	GC027	0.16	69.39	0.44	14.16	3.44	0.17	0.33	0.89	5.19	2.28	96.29
PC079-1.62	PC079	1.62	70.96	0.35	13.99	3.22	0.15	0.21	0.39	5.25	2.38	96.9
PC063-0.74	PC063	0.74	67.66	0.31	13.15	1.64	0.08	0.31	1.25	2.95	4.34	91.69
PC063-0.02	PC063	0.02	62.64	1.41	15.55	5.53	0.2	1.55	3.03	5.2	2.62	97.73
PC079-1.85	PC079	1.85	69.46	0.35	13.85	3.16	0.16	0.24	0.65	5.14	2.56	95.57
GC037-1.97 r	GC037	1.97	69.12	0.54	15.26	3.49	0.14	0.48	1.13	5.85	2.17	98.18
PC079-0.04	PC079	0.04	70.38	0.44	13.88	3.08	0.14	0.19	0.77	5.46	2.52	96.86
PC029-0.78	PC029	0.78	69.46	0.56	13.92	3.3	0.14	0.2	0.92	6.39	2.07	96.96
PC063-0.18	PC063	0.18	59.5	0.97	14.87	8.14	0.27	1.37	3.36	5.82	2.94	97.24

## Sheet: OCTF bulk rock
			wt. %
Sample	x	y	SiO2	TiO2	Al2O3	FeOt	MnO	MgO	CaO	Na2O	K2O	P2O5	Sum	LOI_(%)	MAGMA	Reference
DI-29	616482	3014208	52.7032	1.91437	16.1447	9.19301	0.174805	4.21429	8.36356	4.54527	0.58308	0.290467	98.1267	0.855223	1	Marti et al. 2013
DI-31	616412	3014189	55.6367	1.4477	16.1729	7.42081	0.156943	3.88754	6.91203	5.13666	0.865366	0.253818	97.8905	1.66768	2	Marti et al. 2013
DI-35	616365	3.01413e+06	54.0687	1.2845	17.9218	7.12248	0.140581	4.60045	9.13434	4.28466	0.602334	0.213571	99.3734	-0.0603258	2	Marti et al. 2013
DI-36	616367	3.01413e+06	54.4873	1.34687	17.2071	7.34518	0.146873	4.35268	8.44882	4.56559	0.668743	0.228143	98.7972	-0.123064	2	Marti et al. 2013
837.5			48.76	0.7	21.57	5.47978	0.09	8.19	12.43	2.37	0.22	0.08	99.8898	0.02	1	Smellie et al. 2002
859.3			49.98	1.72	18.17	8.68307	0.16	6.34	10.01	3.83	0.47	0.25	99.6131	-0.3	1	Smellie et al. 2002
751.2			51.69	1.73	17.04	8.72806	0.16	5.74	9.65	4.1	0.44	0.25	99.5281	-0.05	1	Smellie et al. 2002
751.3			51.75	2.51	15.27	11.1485	0.19	4.21	8.07	4.92	0.51	0.35	98.9285	-0.33	1	Smellie et al. 2002
858.6			53.25	1.71	16.88	8.62008	0.16	4.36	8.09	4.47	0.55	0.22	98.3101	0.74	1	Smellie et al. 2002
789.11			53.893	1.26	18.32	6.66752	0.13	5.09	9.19	4.18	0.61	0.2	99.5405	-0.15	2	Smellie et al. 2002
822.7			54.41	1.47	17.42	7.78327	0.15	4.41	8.53	4.7	0.61	0.21	99.6933	-0.25	2	Smellie et al. 2002
863.1			54.67	1.48	17.08	7.79227	0.15	4.34	8.25	4.86	0.58	0.22	99.4223	-0.22	2	Smellie et al. 2002
868.1			55.16	1.43	16.92	7.57632	0.16	4.03	7.85	4.86	0.72	0.22	98.9263	0.12	2	Smellie et al. 2002
789.9			56.05	1.46	16.42	7.38736	0.16	4.06	6.99	5.12	0.88	0.25	98.7774	0.72	2	Smellie et al. 2002
793.3			56.17	1.46	16.82	7.59431	0.16	4.04	7.52	4.97	0.87	0.25	99.8543	-0.17	2	Smellie et al. 2002
823.2			56.68	1.37	16.82	7.09942	0.15	3.62	7.15	5.26	0.86	0.22	99.2294	-0.02	2	Smellie et al. 2002
REFERENCE: Martí, J., Geyer, A., Aguirre-Diaz, G., 2013. Origin and evolution of the Deception Island caldera (South Shetland Islands, Antarctica). Bulletin of Volcanology 75: 1-18. 10.1007/s00445-013-0732-3
Smellie, J.L., López-Martínez, J., Headland, R.K., Hernández-Cifuentes, F., Maestro, A., Millar, I.L., Rey, J., Serrano, E., Somoza, L., Thomson, J.W., 2002. Geology and geomorphology of Deception Island. Br. Antarct. Surv., Natural Environmental Research Council, Cambridge.

## Sheet: OCTF glasses
	WGS84 UTM 20S		wt (%)
ID_Analysis	x	y	SiO2	Al2O3	TiO2	CaO	MgO	Na2O	FeOt	MnO	NiO	K2O	Cr2O3	Total	MAGMA
DI_29a_A_vidre2	616482	3014208	52.11	15.77	1.67	7.92	4.63	4.34	7.96	0.05	0	0.65	0.01	95.09	2
DI_29a_A_vidre4	616482	3014208	52.26	15.66	1.71	7.9	4.39	4.54	8.27	0.19	0.03	0.65	0.01	95.6	2
DI_29a_B_vidre2	616482	3014208	55.66	16.06	1.6	6.52	3.37	4.42	7.26	0.2	0.01	0.94	0.01	96.03	2
DI_29a_C_vidre4	616482	3014208	55.21	15.69	1.58	7.43	3.78	3.16	7.6	0.19	0.01	0.7	0.01	95.36	2
DI_29a_D_vidre2	616482	3014208	55.34	15.6	1.49	6.91	3.75	4.39	7.2	0.21	0.01	0.74	0	95.64	2
DI_29a_D_vidre4	616482	3014208	54.72	16.09	1.55	7.08	3.75	4.2	7.26	0.26	0.07	0.75	0.05	95.77	2
DI_29a_G_vidre1	616482	3014208	54.06	15.13	1.63	7.79	4.43	3.42	8.07	0.21	0.06	0.7	0.02	95.52	2
DI_29a_G_vidre2	616482	3014208	54.94	16.17	1.4	7.3	3.64	4.35	6.98	0.18	0	0.79	0.01	95.77	2
DI_29a_G_vidre3	616482	3014208	54.02	15.18	1.63	7.9	4.4	3.46	8.14	0.15	0.01	0.65	0	95.55	2
DI_29a_G_vidre4	616482	3014208	54.11	15.41	1.58	7.83	4.38	4.72	8.38	0.14	0.04	0.69	0.03	97.3	2
DI_29a_H_vidre1	616482	3014208	53.95	14.16	2.31	7.13	3.69	4.37	9.6	0.15	0	0.87	0.01	96.25	1
DI_29a_N_vidre1	616482	3014208	54.44	15.99	2.23	6.59	3.08	3.79	9.43	0.2	0.09	0.91	0.04	96.79	1
DI_29a_N_vidre2	616482	3014208	53.49	14.22	2.44	6.45	3.53	4.24	9.88	0.25	0.05	0.94	0.02	95.51	1
DI_29a_N_vidreb2	616482	3014208	52.39	13.35	3.11	7.46	3.59	2.8	11.71	0.3	0	0.78	0.02	95.52	1
DI_29a_R_vidre2	616482	3014208	53.74	15.67	1.56	7.87	4.29	4.55	7.97	0.14	0.01	0.59	0.04	96.43	2
DI_29a_R_vidre3	616482	3014208	53.95	15.95	1.64	7.71	4.18	3.4	7.7	0.17	0	0.63	0.01	95.35	2
DI_29a_R_vidreb1	616482	3014208	54	15.75	1.49	8.04	4.16	3.44	7.4	0.16	0.01	0.64	0.01	95.11	2
DI_29a_R_vidreb2	616482	3014208	53.82	15.52	1.73	8.13	4.14	4.61	7.8	0.2	0.02	0.64	0.01	96.62	2
DI_29a_R_vidreb3	616482	3014208	54.69	15.89	1.6	7.85	3.92	3.29	7.49	0.27	0.02	0.7	0	95.72	2
DI_29a_S_vidre2	616482	3014208	51.43	12.83	3.32	7.63	3.66	3.56	12.27	0.18	0.06	0.59	0.03	95.57	1
DI_29a_S_vidre3	616482	3014208	51.81	12.95	3.35	7.54	3.8	2.74	12.37	0.22	0	0.61	0.02	95.39	1
DI_29a_S_vidre4	616482	3014208	51.94	13.27	3.33	7.62	3.66	3.82	12.32	0.3	0	0.59	0.03	96.87	1
DI_29a_T_vidre2	616482	3014208	57.13	13.49	2.53	5.47	2.66	4.49	9.71	0.23	0	1.09	0.01	96.82	1
DI_29a_T_vidre3	616482	3014208	57.35	13.49	2.47	5.43	2.54	3.02	9.71	0.12	0.01	1.15	0.03	95.32	1
DI_29b_A_1	616482	3014208	52.8	13.14	3.05	7.3	3.89	3.64	12.46	0.2966	0	0.5485	0	97.1252	1
DI_29b_A_2	616482	3014208	52.75	13.16	3.15	7.25	3.7	3.7	12.55	0.2212	0.0064	0.5843	0	97.072	1
DI_29B_A_vidre1	616482	3014208	52.64	13.14	3.1	7.3	3.72	4.16	12.39	0.26	0	0.76	0.02	97.5	1
DI_29B_A_vidre2	616482	3014208	52.54	12.96	3.18	7.39	3.72	4.09	12.34	0.23	0.01	0.72	0.03	97.2	1
DI_29B_A_vidre3	616482	3014208	53.27	13.15	3.12	7.39	3.52	4.44	12.17	0.26	0	0.73	0.05	98.09	1
DI_29B_A_vidre4	616482	3014208	52.56	13	3.21	7.27	3.65	4.13	12.27	0.21	0.03	0.76	0	97.09	1
DI_29B_A_vidre5	616482	3014208	52.48	12.83	3.16	7.36	3.63	4.28	12.34	0.18	0	0.74	0.01	97.01	1
DI_29B_A_vidre6	616482	3014208	53.01	13.97	3.14	7.52	3.71	4.22	12.4	0.14	0	0.72	0.03	98.85	1
DI_29b_B_1	616482	3014208	55.01	16.32	1.5649	7.51	4.14	4.8	7.78	0.1781	0	0.6081	0.0173	97.9285	2
DI_29b_B_2	616482	3014208	54.78	16.43	1.4567	7.48	3.98	4.71	7.69	0.1485	0.0208	0.6054	0.0011	97.3026	2
DI_29B_B_vidre1	616482	3014208	54.73	16.25	1.63	7.38	3.89	4.89	7.66	0.16	0.04	0.71	0.01	97.36	2
DI_29B_B_vidre2	616482	3014208	55.1	16.28	1.54	7.48	3.94	5	7.85	0.2	0.07	0.72	0.02	98.21	2
DI_29B_B_vidre3	616482	3014208	54.67	16.22	1.53	7.56	4.19	4.77	7.8	0.18	0.02	0.68	0	97.62	2
DI_29B_B_vidre4	616482	3014208	55.06	16.16	1.61	7.5	4	5.07	7.59	0.14	0	0.71	0.01	97.84	2
DI_29B_B_vidre5	616482	3014208	55.12	16.17	1.65	7.47	3.82	4.67	7.61	0.13	0	0.73	0	97.38	2
DI_29b_C_1	616482	3014208	54.43	15.81	1.4071	7.24	3.73	5.05	7.57	0.1765	0	0.684	0.0163	96.1139	2
DI_29b_C_2	616482	3014208	54	16.05	1.4506	7.39	3.99	4.67	7.75	0.183	0	0.637	0.0069	96.1275	2
DI_29B_C_vidre1	616482	3014208	53.94	16.13	1.56	7.46	3.82	4.59	7.64	0.21	0	0.71	0.01	96.07	2
DI_29B_C_vidre2	616482	3014208	54.56	15.97	1.5	7.46	3.91	4.96	7.53	0.17	0.09	0.67	0.02	96.84	2
DI_29B_C_vidre3	616482	3014208	54.53	16.21	1.56	7.53	4.04	4.81	7.66	0.13	0.05	0.73	0.07	97.33	2
DI_29B_C_vidre4	616482	3014208	54.13	16.03	1.63	7.59	3.84	4.54	7.71	0.19	0.01	0.76	0.02	96.46	2
DI_29B_C_vidre5	616482	3014208	54.85	16.05	1.53	7.21	3.77	4.88	7.68	0.17	0	0.73	0.04	96.92	2
DI_29B_C_vidre6	616482	3014208	54.2	16.2	1.6	7.45	3.84	4.96	7.5	0.19	0	0.74	0	96.7	2
DI_29b_K_1	616482	3014208	51.62	14.72	1.98	9.87	5.74	4.5	10.06	0.209	0.0079	0.465	0.0132	99.1851	1
DI_29b_K_2	616482	3014208	51.89	14.98	2.09	9.86	5.69	4.5	10.28	0.1596	0	0.4952	0.0252	99.97	1
DI_29b_L_1	616482	3014208	54.39	16.09	1.91	7.17	3.75	4.68	8.69	0.1746	0.0016	0.6366	0	97.4929	2
DI_29b_L_2	616482	3014208	54.97	16.31	1.91	7.04	3.92	4.65	8.39	0.1944	0.0432	0.6511	0.0017	98.0805	2
DI_29b_M_1	616482	3014208	55.73	16.47	1.6331	6.79	3.74	5.03	7.72	0.1995	0.0352	0.6689	0.0136	98.0304	2
DI_29b_M_2	616482	3014208	54.79	15.94	1.4981	6.93	3.86	4.81	7.31	0.2029	0.0113	0.7148	0.0167	96.0839	2
DI_29b_N_1	616482	3014208	53.91	16.3	1.5006	8.07	4.57	4.44	7.93	0.1781	0.0497	0.5164	0	97.4649	2
DI_29b_N_2	616482	3014208	53.33	16.29	1.4112	7.99	4.62	4.55	8.05	0.1763	0	0.5399	0.0153	96.9728	2
DI_29b_N_3	616482	3014208	53.56	16.16	1.4833	8.02	4.61	4.03	8.2	0.145	0.032	0.5802	0	96.8205	2
DI_30_A_vidre1	616482	3014208	56.83	14.14	2.31	5.53	2.67	5.6	9.79	0.21	0.01	1.1	0.02	98.23	3
DI_30_A_vidre2	616482	3014208	55.98	12.34	2.09	7.33	5.94	5.22	11.22	0.3	0	0.76	0.04	101.24	3
DI_30_A_vidre3	616482	3014208	56.17	14.3	2.32	5.5	2.56	5.33	9.7	0.27	0	1.1	0.02	97.27	3
DI_30_AA_1	616482	3014208	58.27	16.33	1.361	5.99	3.17	4.25	6.82	0.1882	0.0464	0.9188	0.0111	97.3556	2
DI_30_AA_2	616482	3014208	59.04	16.4	1.4419	6.06	2.89	4.14	6.78	0.1766	0	0.9665	0	97.8951	2
DI_30_AB_1	616482	3014208	55.1	16.39	1.5221	7.97	4.33	4.56	8.02	0.1944	0.0335	0.5637	0.0401	98.7239	2
DI_30_AB_2	616482	3014208	54.34	16.47	1.5048	8.08	4.43	4.29	7.86	0.1911	0	0.5991	0.0026	97.7677	2
DI_30_AB_3	616482	3014208	54.79	16.66	1.5901	7.88	4.33	4.29	7.87	0.1549	0	0.6301	0.0115	98.2066	2
DI_30_AC_1	616482	3014208	54.58	16.61	1.6263	7.56	4.48	4.49	8.24	0.1235	0.0416	0.6051	0.0082	98.3648	2
DI_30_AC_2	616482	3014208	54.69	16.45	1.6011	7.97	4.3	4.73	8.14	0.1959	0	0.555	0.0208	98.6529	2
DI_30_AC_3	616482	3014208	54.76	16.43	1.5679	7.96	4.3	4.45	8.06	0.1119	0	0.5788	0.0065	98.2252	2
DI_30_AD_1	616482	3014208	55.51	16.3	1.6492	7.39	4.14	4.47	7.75	0.1382	0	0.6744	0	98.0219	2
DI_30_AD_2	616482	3014208	55.06	16.45	1.5417	7.49	3.97	4.41	7.74	0.1481	0	0.6908	0	97.5007	2
DI_30_AD_3	616482	3014208	55.4	16.37	1.5323	7.43	4.24	4.57	8.16	0.1464	0.0224	0.6302	0.0113	98.5127	2
DI_30_AE_1	616482	3014208	54.11	15.8	1.6093	7.96	4.86	4.39	9	0.1528	0.0575	0.5985	0.015	98.5532	2
DI_30_AE_2	616482	3014208	54.51	16.24	1.6356	8.01	4.42	4.3	8.7	0.1626	0.0591	0.5499	0.0139	98.6011	2
DI_30_AF_1	616482	3014208	55.19	16.44	1.3673	7.81	4.1	4.22	7.92	0.1727	0.0143	0.6239	0	97.8582	2
DI_30_AF_2	616482	3014208	55.06	16.5	1.5752	7.63	4.23	4.29	7.74	0.2008	0	0.6143	0	97.8404	2
DI_30_B_vidre	616482	3014208	51.83	16.13	1.66	8.1	4.39	4.81	8.34	0.11	0.03	0.61	0.05	96.06	2
DI_30_B_vidre1	616482	3014208	53.07	15.65	1.58	7.97	4.33	4.98	7.99	0.11	0.03	0.58	0.01	96.28	2
DI_30_B_vidre2	616482	3014208	53.35	15.65	1.62	8.08	4.23	4.77	7.69	0.17	0.04	0.62	0.03	96.23	2
DI_30_B_vidreb	616482	3014208	53.67	16.13	1.73	8.21	4.4	4.76	7.93	0.17	0.03	0.61	0	97.64	2
DI_30_B_vidreb1	616482	3014208	53.99	15.72	1.64	7.92	4.17	4.78	7.8	0.14	0.03	0.59	0.02	96.8	2
DI_30_B_vidreb2	616482	3014208	54.37	15.77	1.63	7.81	4.2	4.9	7.71	0.22	0.01	0.62	0.02	97.24	2
DI_30_C_vidre	616482	3014208	54.31	15.74	1.63	7.65	4.1	5.04	7.84	0.17	0	0.67	0	97.16	2
DI_30_C_vidre1	616482	3014208	54.18	16.11	1.53	7.82	4.11	4.76	7.94	0.15	0.02	0.65	0.03	97.31	2
DI_30_C_vidre2	616482	3014208	53.71	15.81	1.51	7.78	4.07	4.72	7.94	0.17	0	0.64	0.03	96.37	2
DI_30_C_vidre3	616482	3014208	53.49	15.8	1.54	7.72	4.13	4.87	7.76	0.16	0.01	0.59	0.03	96.1	2
DI_30_C_vidre4	616482	3014208	53.86	15.91	1.52	8.21	4.29	4.58	8.21	0.16	0	0.64	0.05	97.43	2
DI_30_D_vidre1	616482	3014208	53.26	16.01	1.58	7.89	4.17	5.11	7.83	0.2	0.06	0.67	0	96.78	2
DI_30_D_vidre2	616482	3014208	53.79	15.86	1.71	7.67	4.07	4.72	7.66	0.14	0	0.72	0.01	96.35	2
DI_30_D_vidre3	616482	3014208	53.84	15.9	1.62	7.62	3.9	4.91	7.81	0.17	0.05	0.7	0.01	96.52	2
DI_30_D_vidre4	616482	3014208	54.85	16.16	1.55	7.8	3.92	4.72	7.78	0.18	0	0.68	0.02	97.65	2
DI_30_D_vidreb	616482	3014208	53.78	16.15	1.62	8.14	4.23	4.61	7.77	0.15	0	0.62	0.03	97.08	2
DI_30_D_vidreb1	616482	3014208	53.19	15.91	1.58	8.09	4.32	4.56	7.88	0.12	0.03	0.62	0.02	96.32	2
DI_30_D_vidreb2	616482	3014208	53.74	16.08	1.55	8.15	4.18	4.64	8.06	0.21	0.02	0.59	0.03	97.22	2
DI_30_F_vidre1	616482	3014208	53.78	15.68	1.62	7.59	4.01	5.02	7.83	0.17	0.01	0.64	0.01	96.36	2
DI_30_F_vidre2	616482	3014208	53.71	15.65	1.61	7.61	3.95	4.95	7.75	0.15	0	0.66	0.01	96.05	2
DI_30_F_vidre3	616482	3014208	54.29	16.03	1.59	7.69	3.92	4.97	8.01	0.16	0.01	0.67	0.01	97.34	2
DI_30_F_vidre4	616482	3014208	53.62	15.93	1.61	7.98	4.21	4.95	7.77	0.15	0.03	0.67	0.03	96.93	2
DI_30_H_vidre1	616482	3014208	53.31	15.66	1.73	8.19	4.59	3.64	8.42	0.16	0.03	0.6	0.02	96.36	2
DI_30_H_vidre2	616482	3014208	52.98	15.46	1.7	7.91	4.58	4.33	8.09	0.07	0	0.63	0	95.74	2
DI_30_I_vidre2	616482	3014208	52.72	16.14	1.61	7.96	4.22	4.51	7.45	0.19	0	0.66	0.01	95.49	2
DI_30_J_1	616482	3014208	53.22	15.35	2.1	8.23	4.95	4.77	9.93	0.1484	0.0144	0.5493	0.0264	99.2885	1
DI_30_J_2	616482	3014208	53.71	15.02	2.12	8.22	4.91	4.51	10.09	0.2009	0	0.5495	0.0127	99.3432	1
DI_30_J_3	616482	3014208	53.47	14.85	2.23	7.95	4.71	4.74	10.13	0.159	0	0.5473	0.0154	98.8018	1
DI_30_J_4	616482	3014208	53.13	14.97	2.26	7.98	4.84	4.51	10.37	0.1493	0.0347	0.5409	0.0182	98.8032	1
DI_30_J_vidre	616482	3014208	52.56	14.53	2.33	8.21	4.54	4.5	9.81	0.24	0.07	0.69	0	97.48	1
DI_30_J_vidre2	616482	3014208	52.99	14.6	2.2	8.21	4.66	4.65	9.6	0.2	0	0.64	0.01	97.77	1
DI_30_J_vidre3	616482	3014208	52.97	14.92	2.16	8.38	4.56	4.43	9.61	0.24	0.09	0.64	0	97.99	1
DI_30_K_vidre	616482	3014208	53.71	14.54	1.86	7.78	4.89	4.36	8.77	0.14	0.06	0.73	0.03	96.86	2
DI_30_K_vidre2	616482	3014208	53.63	14.81	1.88	7.98	4.81	4.5	8.83	0.22	0.04	0.65	0.04	97.38	2
DI_30_K_vidre3	616482	3014208	53.89	15.59	1.65	8.09	4.62	4.69	8.18	0.18	0.02	0.66	0.02	97.58	2
DI_30_N_vidre	616482	3014208	53.59	14.07	1.94	7.52	4.82	4.74	9.21	0.19	0	0.78	0	96.85	2
DI_30_N_vidre2	616482	3014208	54.19	14.11	2.07	7.92	4.42	4.56	9.22	0.17	0	0.77	0.06	97.47	2
DI_30_N_vidre3	616482	3014208	53.79	14.38	1.85	7.63	4.56	4.58	8.97	0.18	0	0.77	0.02	96.74	2
DI_30_O_vidre1	616482	3014208	53.61	15.98	1.66	7.57	4	4.92	7.54	0.17	0	0.65	0.02	96.14	2
DI_30_O_vidre2	616482	3014208	53.93	15.48	1.51	7.46	3.94	4.83	7.93	0.2	0	0.63	0.02	95.94	2
DI_30_O_vidre3	616482	3014208	53.85	15.72	1.58	7.63	4.07	4.94	7.45	0.17	0	0.67	0.04	96.14	2
DI_30_O_vidreb2	616482	3014208	52.91	15.95	1.64	7.93	4.29	4.75	8.24	0.09	0.02	0.65	0.01	96.47	2
DI_30_O_vidreb3	616482	3014208	54.06	16.07	1.6	7.96	4.07	4.76	7.9	0.2	0.01	0.67	0.01	97.33	2
DI_30_P_vidre1	616482	3014208	54.38	13.6	2.62	6.97	3.61	4.2	10.82	0.2	0.01	0.74	0.02	97.15	1
DI_30_P_vidre2	616482	3014208	54.03	13.23	2.44	6.97	3.84	4.47	10.73	0.17	0	0.77	0.04	96.68	1
DI_30_P_vidre3	616482	3014208	54.69	13.4	2.56	7	3.96	4.38	10.77	0.25	0.06	0.76	0	97.85	1
DI_30_P_vidreb1	616482	3014208	52.5	14.47	1.87	7.81	4.72	4.8	8.92	0.14	0	0.74	0.01	95.97	2
DI_30_P_vidreb2	616482	3014208	54.32	14.87	1.79	7.65	4.77	4.69	9.14	0.17	0.05	0.65	0.01	98.11	2
DI_30_P_vidreb4	616482	3014208	54.1	14.81	1.88	7.73	4.64	4.59	9.12	0.19	0.02	0.63	0.03	97.76	2
DI_30_P_vidrec1	616482	3014208	53.36	15.45	1.7	8.28	4.64	4.56	8.59	0.14	0	0.64	0.04	97.41	2
DI_30_P_vidrec2	616482	3014208	53.64	15.78	1.72	8.3	4.61	4.69	8.34	0.17	0.04	0.59	0	97.9	2
DI_30_P_vidrec3	616482	3014208	53.51	15.37	1.7	7.89	4.67	4.72	8.3	0.15	0	0.66	0.01	96.97	2
DI_37_B_vidre3	616381	3.01414e+06	48.92	16.1	1.96	9.47	6.3	3.99	8.96	0.18	0.04	0.58	0.04	96.54	1
DI_37_C_vidre1	616381	3.01414e+06	48.86	15.64	1.95	9.69	6.24	4.16	8.85	0.18	0.04	0.59	0	96.21	1
DI_37_C_vidre2	616381	3.01414e+06	49.13	15.76	1.95	9.61	6.43	4.36	8.94	0.15	0	0.57	0.02	96.92	1
DI_37_C_vidre4	616381	3.01414e+06	47.95	15.98	1.83	9.54	6.52	4.24	8.6	0.16	0	0.56	0.05	95.43	1
DI_37_C_vidre5	616381	3.01414e+06	48.6	16.5	1.89	9.63	6.44	4.27	8.53	0.13	0.05	0.52	0.04	96.6	1
DI_37_D_vidre1	616381	3.01414e+06	48.77	16.79	1.84	10.13	5.75	4.24	8.29	0.16	0.02	0.48	0.04	96.51	1
DI_37_D_vidre2	616381	3.01414e+06	48.33	15.51	1.99	9.29	6.33	4.05	8.86	0.17	0.01	0.6	0.03	95.19	1
DI_37_E_vidre2	616381	3.01414e+06	49.16	15.57	2.05	9.73	6.21	4.21	8.99	0.14	0	0.62	0.07	96.76	1
DI_37_E_vidre3	616381	3.01414e+06	48.6	15.8	2.02	9.52	6.25	4.39	9.39	0.14	0.03	0.55	0.04	96.74	1
DI_37_F_vidre5	616381	3.01414e+06	49.12	14.86	2.26	9.49	5.88	4.38	9.21	0.21	0	0.66	0.04	96.12	1
DI_37_H_vidre3	616381	3.01414e+06	48.68	15.82	1.9	9.49	6.81	4.15	8.93	0.16	0	0.54	0.08	96.55	1
DI_37_I_vidre3	616381	3.01414e+06	49.34	15.46	2.04	9.43	6.08	4.16	9.23	0.13	0	0.57	0.01	96.46	1
DI_37_K_vidre4	616381	3.01414e+06	48.77	15.72	1.95	9.63	6.5	4.26	8.74	0.15	0	0.54	0.02	96.28	1
DI_37_K_vidre5	616381	3.01414e+06	48.79	16.19	1.88	9.45	6.31	4.16	8.89	0.16	0.03	0.62	0.01	96.49	1
DI_37_L_vidre1	616381	3.01414e+06	48.01	16.1	1.84	9.62	6.51	4.08	8.61	0.21	0	0.54	0.03	95.54	1
DI_37_L_vidre2	616381	3.01414e+06	48.39	16	1.79	9.48	6.61	4.06	8.85	0.22	0.03	0.57	0.07	96.06	1
DI_68_A_vidre1	614676	3.01925e+06	54.88	15.66	1.49	6.72	3.55	4.96	7.46	0.14	0.05	0.83	0.04	95.75	2
DI_68_A_vidre2	614676	3.01925e+06	55.28	15.62	1.52	6.69	3.58	4.69	6.98	0.19	0.02	0.81	0.03	95.39	2
DI_68_A_vidre3	614676	3.01925e+06	55.06	16.06	1.46	6.71	3.51	4.82	7.05	0.17	0.02	0.79	0.01	95.66	2
DI_68_C_vidre1	614676	3.01925e+06	50.68	14.83	2.01	9.63	5.71	4.43	9.44	0.19	0.02	0.55	0.06	97.56	1
DI_68_C_vidre2	614676	3.01925e+06	50.94	14.55	2.08	9.52	5.8	4.46	9.46	0.2	0	0.52	0.05	97.58	1
DI_68_C_vidre3	614676	3.01925e+06	50.45	16.38	1.85	10.14	5.05	4.21	8.43	0.17	0	0.43	0.05	97.15	1
DI_68_C_vidre4	614676	3.01925e+06	53.62	13.18	3.14	7.01	3.34	4.43	12.24	0.28	0	0.78	0.04	98.06	1
DI_68_C_vidre5	614676	3.01925e+06	52.65	12.87	3.16	6.9	3.45	4.47	11.99	0.21	0	0.79	0.04	96.53	1
DI_68_G_vidre1	614676	3.01925e+06	57.16	14.11	2.41	5.42	3.21	4.93	9.63	0.33	0.03	1.09	0.02	98.34	1
DI_68_G_vidre2	614676	3.01925e+06	57.59	14.97	1.98	5.93	2.89	4.96	8.79	0.14	0.02	0.92	0.05	98.25	1
DI_68_G_vidre3	614676	3.01925e+06	57.52	14.06	2.28	5.48	3.13	5.03	9.54	0.18	0	1.07	0	98.28	1
DI_68_H_vidre1	614676	3.01925e+06	54.79	15.6	1.61	7.35	4.15	4.68	7.63	0.11	0.05	0.71	0.04	96.73	2
DI_68_H_vidre2	614676	3.01925e+06	56.15	15.67	1.48	6.55	3.52	5.18	7.2	0.19	0.01	0.93	0.01	96.9	2
DI_68_H_vidre3	614676	3.01925e+06	56.05	16.04	1.61	7.02	3.85	4.86	7.02	0.2	0	0.83	0.03	97.51	2
DI_68_I_vidre1	614676	3.01925e+06	53.57	15.36	1.65	8.03	4.53	4.68	8.15	0.22	0.05	0.66	0	96.91	2
DI_68_I_vidre2	614676	3.01925e+06	55.06	16.16	1.54	7.55	4.05	4.76	7.71	0.14	0	0.7	0.02	97.68	2
DI_6a_A_vidre4	616510	3014678	51.76	13.57	2.4	7.45	4.26	4.15	10.39	0.17	0.01	0.89	0.07	95.11	3
DI_6a_A_vidre5	616510	3014678	52.66	15.62	1.97	7.67	3.44	5.13	9.33	0.17	0	0.64	0.02	96.63	3
DI_6a_A_vidre6	616510	3014678	52.57	13.98	2.39	7.37	3.81	4.99	10.65	0.15	0.03	0.84	0.02	96.8	3
DI_6a_A_vidre7	616510	3014678	52.21	13.8	2.37	6.97	3.97	5.23	10.56	0.22	0	0.85	0.03	96.22	3
DI_6a_A_vidre8	616510	3014678	54.51	14.2	2.4	6.37	3.3	4.88	9.86	0.15	0	0.96	0.02	96.66	3
DI_6a_J_vidre1	616510	3014678	50.96	13.69	2.3	8.66	4.7	4.47	10.56	0.2	0	0.62	0	96.16	1
DI_6a_J_vidre2	616510	3014678	50.59	14.04	2.38	8.67	4.66	4.86	10.36	0.21	0.05	0.65	0.03	96.5	1
DI_6a_J_vidre3	616510	3014678	51.07	13.97	2.39	8.55	4.58	4.73	10.4	0.23	0	0.64	0.05	96.62	1
DI_6a_J_vidre4	616510	3014678	50.16	14.01	2.34	8.49	4.46	4.63	10.62	0.23	0.03	0.64	0	95.6	1
DI_6a_J_vidre5	616510	3014678	50.18	13.96	2.38	8.56	4.57	4.65	10.5	0.16	0.02	0.58	0.03	95.61	1
DI_6a_J_vidre6	616510	3014678	49.84	13.73	2.32	8.48	4.52	4.92	10.64	0.17	0.02	0.69	0.05	95.4	1
DI_6a_J_vidre7	616510	3014678	51.35	14	2.29	8.54	4.52	4.7	10.35	0.3	0.02	0.6	0.04	96.7	1
DI_6a_J_vidre9	616510	3014678	49.77	13.82	2.36	8.54	4.64	4.9	10.5	0.22	0.05	0.64	0.02	95.46	1
DI_6a_O_vidre1	616510	3014678	51.9	13.53	2.66	7.11	3.37	3.97	11.39	0.17	0	0.89	0.03	95.02	1
DI_6a_O_vidre2	616510	3014678	52.06	13.73	2.51	7.26	3.48	4.78	11.24	0.23	0	0.91	0.02	96.23	1
DI_6a_O_vidre4	616510	3014678	52.07	13.39	2.17	6.46	4.7	4.68	11.99	0.27	0.01	0.76	0.03	96.53	1
DI_6a_O_vidre5	616510	3014678	52.44	13.71	2.43	7.51	3.7	4.45	10.8	0.23	0.01	0.75	0.03	96.06	1
DI_6a_O_vidre6	616510	3014678	52.49	13.67	2.48	7.59	3.56	4.53	11.09	0.2	0	0.71	0.03	96.34	1
DI_6a_O_vidre7	616510	3014678	52.38	13.68	2.58	7.47	3.81	4.42	11.22	0.19	0	0.85	0.02	96.63	1
DI_6a_P_vidre4	616510	3014678	50.16	13.55	2.61	9.08	4.49	4.74	11.57	0.22	0.03	0.34	0.02	96.82	1

## Sheet: Post_Pre_caldera glasses
	WGS84 UTM 20S			wt. %
Analysis ID	x	y	phase	Al2O3	SiO2	CaO	TiO2	Na2O	MgO	MnO	FeO	NiO	K2O	Cr2O3	V2O3	Total
DEI-2013-1-C2-A-VIDRE-1	622596	3013962	post-caldera	13.28	58.34	4.96	2.34	5.36	2.39	0.1788	10.76	0.0344	1.37	0.0361		99.0494
DEI-2013-1-C2-A-VIDRE-2	622596	3013962	post-caldera	13.78	59.07	4.18	2.7	5.8	1.4853	0.2115	10.2	0.0089	1.51	0.0118		98.9576
DEI-2013-1-C2-A-VIDRE-3	622596	3013962	post-caldera	12.75	58.3	4.8	2.75	5.13	2.18	0.2519	10.9	0.0494	1.44	0		98.5514
DEI-2013-1-C2-A-VIDRE-4	622596	3013962	post-caldera	14.98	58.82	5.7	2.11	5.44	2.23	0.1925	8.95	0	1.1335	0		99.5561
DEI-2013-1-C2-A-VIDRE-5	622596	3013962	post-caldera	13.16	58.9	5.28	2.54	5.44	2.25	0.262	10.98	0	1.23	0.0451		100.087
DEI-2013-1-C2-B-VIDRE-1	622596	3013962	post-caldera	12.79	58.36	4.74	2.62	5.41	1.83	0.2444	10.31	0.0285	1.43	0		97.763
DEI-2013-1-C2-B-VIDRE-2	622596	3013962	post-caldera	12.86	58.07	4.8	2.52	5.17	2.4	0.2171	10.82	0	1.29	0		98.1472
DEI-2013-1-C2-B-VIDRE-3	622596	3013962	post-caldera	13.21	57.88	5.41	2.9	5.14	1.99	0.1992	10.24	0.0226	1.0334	0		98.0253
DEI-2013-1-C2-B-VIDRE-4	622596	3013962	post-caldera	12.56	58.35	4.77	2.76	5.35	2.34	0.2641	10.97	0	1.35	0.0097		98.7238
DEI-2013-1-C2-B-VIDRE-5	622596	3013962	post-caldera	12.97	58.98	4.78	2.44	3.85	2.15	0.2633	10.8	0.0319	1.38	0		97.6452
DEI-2013-1-C2-C-VIDRE-1	622596	3013962	post-caldera	13.97	58.98	5.16	2.28	5.26	2.14	0.2107	9.33	0.0005	1.1665	0.0207		98.5184
DEI-2013-1-C2-C-VIDRE-2	622596	3013962	post-caldera	13.25	59.58	4.73	2.29	5.3	2.2	0.2077	9.11	0.0332	1.34	0.0801		98.1211
DEI-2013-1-C2-C-VIDRE-3	622596	3013962	post-caldera	13.1	58.51	5.11	2.44	5.09	2.47	0.2115	9.7	0.0017	1.26	0		97.8933
DEI-2013-1-C2-C-VIDRE-4	622596	3013962	post-caldera	14.68	58.54	5.53	2.09	5.85	2.18	0.1521	8.65	0	0.971	0		98.6432
DEI-2013-1-C2-C-VIDRE-5	622596	3013962	post-caldera	13.26	57.97	5.05	2.34	4.99	2.36	0.2181	9.82	0	1.26	0		97.2682
DEI-2013-1-C2-C-VIDRE-6	622596	3013962	post-caldera	13.13	58.55	4.92	2.32	5.16	2.36	0.1729	9.63	0.034	1.29	0		97.5669
DEI-2013-1-C2-D-VIDRE-1	622596	3013962	post-caldera	13.63	58.39	5.36	2.36	4.94	2.51	0.1551	10.03	0	1.1802	0		98.5554
DEI-2013-1-C2-D-VIDRE-2	622596	3013962	post-caldera	13.4	58.18	5.25	2.28	4.85	2.57	0.2554	9.97	0.0847	1.1439	0		97.9841
DEI-2013-1-C2-D-VIDRE-4	622596	3013962	post-caldera	13.46	57.76	4.83	2.28	4.92	3.01	0.2657	10.04	0	1.1601	0.0614		97.7873
DEI-2013-1-C2-D-VIDRE-5	622596	3013962	post-caldera	13.37	57.86	5.35	2.3	4.84	2.83	0.2192	9.92	0.0009	1.1863	0		97.8765
DEI-2013-1-C2-E-VIDRE-1	622596	3013962	post-caldera	13.41	58.27	5.17	2.42	5.3	2.48	0.2086	10.12	0.0217	1.31	0.0256		98.736
DEI-2013-1-C2-E-VIDRE-2	622596	3013962	post-caldera	13.72	57.68	5.46	2.36	5.41	2.53	0.2202	9.68	0	1.0827	0		98.143
DEI-2013-1-C2-E-VIDRE-3	622596	3013962	post-caldera	13.39	57.6	5.21	2.33	4.94	2.48	0.2182	10.02	0.0009	1.36	0		97.5492
DEI-2013-1-C2-E-VIDRE-4	622596	3013962	post-caldera	13.41	58.16	5.11	2.45	5	2.61	0.1746	9.97	0.009	1.41	0.0572		98.3609
DEI-2013-1-C2-E-VIDRE-5	622596	3013962	post-caldera	13.66	57.72	5.24	2.38	5.1	2.66	0.2064	10	0	1.1797	0		98.1462
DEI-2013-1-C2-E-VIDRE-6	622596	3013962	post-caldera	13.52	57.62	5.18	2.5	5.22	2.34	0.1987	9.76	0.0328	1.26	0		97.6316
DEI-2013-1-C2-E-VIDRE-8	622596	3013962	post-caldera	13.56	58.02	5.26	2.53	5.23	2.65	0.1669	9.82	0.0281	1.34	0		98.6051
DEI-2013-1-C2-H-VIDRE-1	622596	3013962	post-caldera	12.05	60.33	3.72	3.2	5.15	1.2855	0.2567	11.06	0.0068	1.68	0.0153		98.7543
DEI-2013-1-C2-H-VIDRE-2	622596	3013962	post-caldera	12.98	60.95	3.46	3.19	5.69	1.2386	0.2119	10.06	0.0026	1.46	0		99.2432
DEI-2013-1-C2-H-VIDRE-3	622596	3013962	post-caldera	12.3	59.04	3.81	2.94	5.66	1.3641	0.1751	10.27	0	1.91	0.0111		97.4804
DEI-2013-1-C2-H-VIDRE-GENERAL	622596	3013962	post-caldera	11.69	58.68	5.41	3.06	4.91	2.19	0.2876	11.2	0	1.57	0.0023		99
DEI-2013-1D5-A-VIDRE-1	622596	3013962	post-caldera	13.09	58.32	5.18	2.41	4.81	2.5	0.1958	9.99	0	1.27	0		97.7659
DEI-2013-1D5-A-VIDRE-3	622596	3013962	post-caldera	13.31	58.19	5.14	2.38	5.22	2.32	0.2011	10.2	0	1.24	0.0194		98.2206
DEI-2013-1D5-A-VIDRE-5	622596	3013962	post-caldera	13.26	57.71	5.13	2.27	5.29	2.53	0.2253	9.91	0.0404	1.27	0		97.6357
DEI-2013-1D5-B-VIDRE-1	622596	3013962	post-caldera	13.37	57.89	5.21	2.34	5.25	2.4	0.1824	10.25	0	1.27	0		98.1625
DEI-2013-1D5-B-VIDRE-2	622596	3013962	post-caldera	13.32	57.87	5.13	2.4	5.34	2.3	0.1857	9.94	0	1.1903	0.0016		97.6777
DEI-2013-1D5-B-VIDRE-3	622596	3013962	post-caldera	13.33	57.26	5.31	2.42	5.06	2.52	0.183	9.8	0.0187	1.1424	0.0302		97.0743
DEI-2013-1D5-B-VIDRE-4	622596	3013962	post-caldera	13.06	57.63	5.12	2.4	4.96	2.46	0.2291	9.96	0.0264	1.25	0		97.0956
DEI-2013-1D5-B-VIDRE-5	622596	3013962	post-caldera	13.74	58.12	5.41	2.39	5.52	2.32	0.2133	9.13	0	1.0947	0.0466		97.9846
DEI-2013-1D5-C-VIDRE-1	622596	3013962	post-caldera	13.98	58.51	5.4	2.27	5.19	1.95	0.1786	8.92	0.0396	1.31	0.0478		97.796
DEI-2013-1D5-C-VIDRE-2	622596	3013962	post-caldera	13.42	58.15	5.1	2.46	5.48	2.12	0.2463	10.05	0	1.31	0		98.3364
DEI-2013-1D5-C-VIDRE-3	622596	3013962	post-caldera	12.96	58.32	5.19	2.64	4.87	2.22	0.268	9.95	0	1.43	0.011		97.8591
DEI-2013-1D5-C-VIDRE-4	622596	3013962	post-caldera	12.82	58.22	5	2.52	5.06	2.28	0.2152	10.18	0	1.44	0		97.7353
DEI-2013-1D5-C-VIDRE-5	622596	3013962	post-caldera	12.87	57.48	5.25	2.59	5.22	2.45	0.2179	10.15	0	1.24	0.0095		97.4774
DEI-2013-1D5-C-VIDRE-6	622596	3013962	post-caldera	12.53	57.54	5.37	2.58	4.6	2.74	0.2371	10.67	0	1.1996	0.0251		97.4919
DEI-2013-1D5-D-VIDRE-2	622596	3013962	post-caldera	13.02	60.33	3.16	2.72	5.8	1.14	0.1636	9	0	2.11	0		97.4437
DEI-2013-1D5-D-VIDRE-3	622596	3013962	post-caldera	13.83	63.49	2.92	2.36	6.57	0.6316	0.1798	7.05	0	1.58	0		98.6115
DEI-2013-1D5-D-VIDRE-4	622596	3013962	post-caldera	12.84	61.9	3.28	2.87	5.47	0.7501	0.1828	7.67	0	2.09	0		97.053
DEI-2013-1D5-E-VIDRE-2	622596	3013962	post-caldera	19.85	58.32	7.24	0.7915	6.76	1.2067	0.1005	3.79	0.0345	0.4025	0.0424		98.5381
DEI-2013-1D5-E-VIDRE-3	622596	3013962	post-caldera	13.58	60.85	3.59	2.52	5.82	1.0744	0.2153	7.96	0	1.51	0.0122		97.132
DEI-2013-1D5-F-VIDRE-2	622596	3013962	post-caldera	13.61	57.9	4.86	2.6	5.27	2.55	0.2001	9.16	0.0068	1.146	0.0304		97.3334
DEI-2013-1D5-F-VIDRE-3	622596	3013962	post-caldera	12.93	58.2	4.27	2.31	5.34	2.07	0.2875	10.24	0.0056	1.56	0		97.2131
DEI-2013-1D5-F-VIDRE-4	622596	3013962	post-caldera	14.96	58.47	5.51	2.22	5.7	1.76	0.209	8.79	0	1.1009	0		98.72
DEI-2013-1D5-F-VIDRE-5	622596	3013962	post-caldera	13.5	58.01	4.56	2.41	5	2.07	0.239	9.72	0	1.51	0		97.0191
DEI-2013-1D5-F-VIDRE-6	622596	3013962	post-caldera	12.7	57.74	4.89	2.55	4.97	2.22	0.163	10.53	0.0073	1.33	0		97.1004
DEI-2013-3-A1-B-VIDRE-8	620275	3021466	post-caldera	12.64	54.88	6.48	3.27	5.68	2.26	0.1618	10.58	0.022	1.0888	0		97.0627
DEI-2013-3-A1-C-VIDRE-2	620275	3021466	post-caldera	15.91	57.39	6.18	2.51	5.93	1.4259	0.1765	8.06	0.0232	0.835	0		98.4407
DEI-2013-3-A1-D-VIDRE-3	620275	3021466	post-caldera	10.87	52.59	8.14	2.82	3.05	6.02	0.2843	13.26	0.0089	0.6759	0		97.7192
DEI-2013-3-A1-D-VIDRE-4	620275	3021466	post-caldera	11.29	56.47	6.64	3.43	4.96	1.89	0.321	11.98	0	1.47	0		98.4511
DEI-2013-3-A1-D-VIDRE-5	620275	3021466	post-caldera	10.68	54.97	5.92	3.05	4.43	2.83	0.2976	14.17	0.0114	1.32	0		97.6791
DEI-2013-3-A11-A-VIDRE-1	620275	3021466	post-caldera	11.35	57.79	4.74	3.56	4.65	1.75	0.2095	11.56	0.008	1.58	0		97.1976
DEI-2013-3-A11-A-VIDRE-2	620275	3021466	post-caldera	12.71	60.03	4.11	3.23	5.81	1.0461	0.1926	10.35	0	1.71	0.025		99.2137
DEI-2013-3-A11-A-VIDRE-3	620275	3021466	post-caldera	10.49	58.34	4.09	4.41	4.79	1.1376	0.2476	12.07	0	1.91	0.0674		97.5527
DEI-2013-3-A11-B-VIDRE-1	620275	3021466	post-caldera	13.28	59.77	4.07	2.2	5.54	1.3312	0.2393	9.94	0	1.81	0		98.1806
DEI-2013-3-A11-B-VIDRE-2	620275	3021466	post-caldera	12.76	59.77	3.97	2.49	5.3	1.5527	0.2389	10.06	0	1.86	0		98.0016
DEI-2013-3-A11-B-VIDRE-3	620275	3021466	post-caldera	11.44	60.56	3.56	3.21	5.39	1.1263	0.2528	10.46	0	2.01	0.0149		98.024
DEI-2013-3-A11-B-VIDRE-4	620275	3021466	post-caldera	12.71	61.18	3.59	3.09	6.13	0.8301	0.2111	9.25	0	1.63	0		98.6212
DEI-2013-3-A11-B-VIDRE-5	620275	3021466	post-caldera	11.83	60.66	3.49	3.22	5.49	0.9843	0.2021	9.76	0	1.82	0		97.4565
DEI-2013-3-A11-C-VIDRE-1	620275	3021466	post-caldera	11.91	59.55	3.62	3.04	5.56	1.3853	0.2217	11.3	0.0144	1.79	0.054		98.4455
DEI-2013-3-A11-C-VIDRE-2	620275	3021466	post-caldera	14.36	60.92	4.12	2.11	6	1.1515	0.1933	8.01	0	1.51	0.0396		98.4145
DEI-2013-3-A11-C-VIDRE-3	620275	3021466	post-caldera	12.62	60.27	3.56	2.34	6.23	1.4785	0.1826	9.56	0.0196	1.61	0		97.8708
DEI-2013-3-A11-C-VIDRE-4	620275	3021466	post-caldera	11.51	60.5	3.44	3.4	5.45	1.1031	0.1955	10.07	0	2.05	0.0375		97.7562
DEI-2013-3-A11-C-VIDRE-5	620275	3021466	post-caldera	12.86	60.4	3.66	3.05	6.66	1.0827	0.2502	9.39	0	1.41	0.0359		98.7989
DEI-2013-3-A11-VIDRE-GENERAL-1	620275	3021466	post-caldera	12.55	60.05	3.95	3.23	5.36	1.1188	0.2101	10.59	0.0012	1.95	0		99.0101
DEI-2013-3-A11-VIDRE-GENERAL-10	620275	3021466	post-caldera	12.02	60.27	3.86	3.28	5.31	1.0346	0.1969	10.22	0.0302	1.73	0.0043		97.9561
DEI-2013-3-A11-VIDRE-GENERAL-11	620275	3021466	post-caldera	11.51	60.79	3.61	3.27	4.75	1.2203	0.18	9.88	0.0073	2.11	0		97.3277
DEI-2013-3-A11-VIDRE-GENERAL-2	620275	3021466	post-caldera	12.97	60.34	4.19	3.25	5.64	1.2226	0.2651	10.35	0	1.53	0.033		99.7907
DEI-2013-3-A11-VIDRE-GENERAL-3	620275	3021466	post-caldera	11.56	59.42	4.26	3.76	5.18	1.3139	0.2493	10.56	0.0203	1.65	0		97.9736
DEI-2013-3-A11-VIDRE-GENERAL-4	620275	3021466	post-caldera	12.15	58.45	4	3.55	5.41	1.3181	0.2702	11.04	0	1.95	0		98.1384
DEI-2013-3-A11-VIDRE-GENERAL-6	620275	3021466	post-caldera	11.88	59.94	3.88	3.2	4.66	1.0648	0.1836	10.07	0.0344	2.12	0		97.0328
DEI-2013-3-A11-VIDRE-GENERAL-7	620275	3021466	post-caldera	11.82	61.5	3.32	2.93	5.33	1.1489	0.1659	9.7	0	1.79	0.0345		97.7394
DEI-2013-4-F5-A-VIDRE-10	618766	3021381	post-caldera	14	59.34	3.87	2.37	5.77	1.3366	0.2352	9.91	0.0352	1.47	0.025		98.3621
DEI-2013-4-F5-A-VIDRE-4	618766	3021381	post-caldera	13.47	57.27	5.75	2.35	4.9	2.79	0.1691	10.34	0.0153	1.1095	0		98.1639
DEI-2013-4-F5-A-VIDRE-6	618766	3021381	post-caldera	13.93	57.17	6.08	2.26	5.07	2.56	0.1669	9.85	0.0446	1.0361	0.0149		98.1826
DEI-2013-4-F5-A-VIDRE-7	618766	3021381	post-caldera	14.96	59.25	4.62	1.8	5.64	1.94	0.1639	7.57	0.0213	1.166	0		97.1313
DEI-2013-4-F5-A-VIDRE-8	618766	3021381	post-caldera	18.35	59.04	5.79	1.184	6.51	1.3147	0.1162	5.38	0.0239	0.8472	0.0775		98.6336
DEI-2013-4-F5-A-VIDRE-9	618766	3021381	post-caldera	14.12	59.84	3.99	2.36	5.9	1.3921	0.2261	9.61	0	1.29	0.04		98.7682
DEI-2013-4-F5-VIDRE-GENERAL	618766	3021381	post-caldera	13.85	56.88	5.92	2.29	5.09	2.98	0.1929	9.76	0	1.0414	0		98.0044
DEI-2013-4-F5-VIDRE-GENERAL	618766	3021381	post-caldera	13.2	56.94	5.87	2.45	4.68	2.97	0.1957	10.25	0.0064	1.0964	0.0207		97.6793
DI-10-A-VIDRE1	616235	3015055	post-caldera	12.92	56.7	3.88	3.04	5.22	1.4739	0.236	12.2		1.36	0	0.0812	97.1112
DI-10-A-VIDRE1	616235	3015055	post-caldera	12.92	56.7	3.88	3.04	5.22	1.4739	0.236	12.2		1.36	0	0.0812	97.1112
DI-10-A-VIDRE2	616235	3015055	post-caldera	13.24	57.38	4.12	3.05	5.96	0.9682	0.1943	11.19		1.22	0.008	0.0815	97.4121
DI-10-A-VIDRE2	616235	3015055	post-caldera	13.24	57.38	4.12	3.05	5.96	0.9682	0.1943	11.19		1.22	0.008	0.0815	97.4121
DI-10-A-VIDRE3	616235	3015055	post-caldera	13.36	57.56	4.36	2.92	5.36	1.6357	0.2318	11.7		1.46	0.0484	0.0336	98.6695
DI-10-A-VIDRE3	616235	3015055	post-caldera	13.36	57.56	4.36	2.92	5.36	1.6357	0.2318	11.7		1.46	0.0484	0.0336	98.6695
DI-10-B-VIDRE3	616235	3015055	post-caldera	20.93	56.08	7.45	1.1657	5.48	0.6146	0.1236	5.07		0.6328	0	0.0024	97.5492
DI-10-B-VIDRE3	616235	3015055	post-caldera	20.93	56.08	7.45	1.1657	5.48	0.6146	0.1236	5.07		0.6328	0	0.0024	97.5492
DI-10-C-VIDRE1	616235	3015055	post-caldera	13.94	54.04	4.84	2.23	5.69	2.85	0.2142	12.32		1.23	0	0.0215	97.3758
DI-10-C-VIDRE1	616235	3015055	post-caldera	13.94	54.04	4.84	2.23	5.69	2.85	0.2142	12.32		1.23	0	0.0215	97.3758
DI-10-C-VIDRE2	616235	3015055	post-caldera	13.26	57.75	4.97	2.29	5.22	3.04	0.1756	9.54		1.24	0.0202	0.0505	97.5564
DI-10-C-VIDRE2	616235	3015055	post-caldera	13.26	57.75	4.97	2.29	5.22	3.04	0.1756	9.54		1.24	0.0202	0.0505	97.5564
DI-10-C-VIDRE3	616235	3015055	post-caldera	13.78	53.87	5.32	2.32	5.01	2.94	0.2594	12.88		1.28	0.0298	0.0406	97.7299
DI-10-C-VIDRE3	616235	3015055	post-caldera	13.78	53.87	5.32	2.32	5.01	2.94	0.2594	12.88		1.28	0.0298	0.0406	97.7299
DI-10-E-VIDRE	616235	3015055	post-caldera	12.07	56.08	5.19	2.95	4.99	2.15	0.271	12.22		1.35	0.0329	0.0883	97.3923
DI-10-E-VIDRE	616235	3015055	post-caldera	12.07	56.08	5.19	2.95	4.99	2.15	0.271	12.22		1.35	0.0329	0.0883	97.3923
DI-1SUP-E-VIDRE2	618127	301462	post-caldera	13.65	59.52	5.08	2.5	4.96	2.46	0.205	10.19		1.22	0	0.0775	99.8626
DI-1SUP-E-VIDRE3	618127	301462	post-caldera	13.14	57.97	5.08	2.52	4.87	2.62	0.2023	10.42		1.1511	0.0123	0.0315	98.0173
DI-1SUP-F-VIDRE1	618127	301462	post-caldera	12.93	57.17	5.04	2.53	4.9	2.68	0.2237	10.56		1.31	0	0.0532	97.3969
DI-1SUP-F-VIDRE3	618127	301462	post-caldera	12.95	56.61	5.71	2.41	4.94	2.83	0.2358	10.53		1.1457	0	0.0363	97.3979
DI-39-POM-A-1	617160	3019177	post-caldera	11.79	72.42	1.54	0.7482	4.52	0.4541	0.1793	4.18	0.053	1.84	0		97.7246
DI-41-B_1	617158	3019217	post-caldera	11.62	76.09	1.9	0.623	4.23	0.4645	0.0974	4.01	0	1.8	0		100.835
DI-44-A-VIDRE2	620336	3.02132e+06	post-caldera	13.66	60.18	4.14	1.95	5.41	1.85	0.2558	8.49		1.31	0	0.0487	97.2945
DI-44-A-VIDRE3	620336	3.02132e+06	post-caldera	13.91	59.79	4.17	2.01	5.72	2.05	0.2305	8.69		1.39	0	0.0707	98.0313
DI-44-B-VIDRE1	620336	3.02132e+06	post-caldera	14.62	59.94	4.24	1.5267	6.1	1.6503	0.2004	8.22		1.26	0.0035	0.0718	97.8328
DI-44-B-VIDRE2	620336	3.02132e+06	post-caldera	13.43	60.42	3.83	1.76	5.46	1.91	0.1717	8.48		1.58	0	0.0022	97.044
DI-44-B-VIDRE3	620336	3.02132e+06	post-caldera	13.56	60.95	3.74	1.91	5.46	1.87	0.2441	8.35		1.58	0	0.071	97.7352
DI-44-B-VIDRE5	620336	3.02132e+06	post-caldera	13.87	61.41	3.49	1.73	5.11	1.68	0.1685	7.79		1.65	0.0544	0.0542	97.0072
DI-44-C-VIDRE1	620336	3.02132e+06	post-caldera	13.33	56.88	3	3.74	5.93	1.8	0.2321	13.38		1.49	0.0957	0.0958	99.9737
DI-44-C-VIDRE2	620336	3.02132e+06	post-caldera	13.79	59.24	4.26	1.85	6.11	2.11	0.2319	8.98		1.1923	0	0.0316	97.7959
DI-44-C-VIDRE3	620336	3.02132e+06	post-caldera	13.74	61.16	3.73	1.86	5.64	1.82	0.16	7.66		1.51	0.0098	0.0168	97.3067
DI-44-C-VIDRE4	620336	3.02132e+06	post-caldera	13.66	58.76	4.26	1.98	5.42	2.44	0.2032	9.51		1.47	0	0.0387	97.742
DI-44-C-VIDRE5	620336	3.02132e+06	post-caldera	14.13	60.14	3.89	1.88	5.33	1.99	0.2454	8.48		1.56	0.0393	0.002	97.6867
DI-44-D-VIDRE2	620336	3.02132e+06	post-caldera	14.25	60.33	4.18	1.98	5.5	1.75	0.1479	8.43		1.4	0.0235	0.0536	98.0451
DI-44-D-VIDRE3	620336	3.02132e+06	post-caldera	13.43	59.56	4.27	2.09	4.98	1.92	0.2619	9.31		1.35	0.0354	0	97.2074
DI-44-D-VIDRE4	620336	3.02132e+06	post-caldera	13.51	60.19	3.95	1.97	5.02	1.98	0.2235	8.76		1.55	0	0.0682	97.2218
DI-44-D-VIDRE5	620336	3.02132e+06	post-caldera	13.69	60.55	4.15	2.09	5.1	1.93	0.1966	8.73		1.32	0	0.0657	97.8223
DI-44-E-VIDRE1	620336	3.02132e+06	post-caldera	13.69	58.74	4.27	2.28	5.57	1.97	0.178	9.08		1.26	0	0.0455	97.0836
DI-46-C-VIDRE1	620172	3020698	post-caldera	14.32	50.29	11.08	2.36	3.87	6.42	0.1849	9.42		0.4914	0.0977	0.0456	98.5797
DI-46-C-VIDRE2	620172	3020698	post-caldera	14.42	49.33	6.87	2.45	4.46	3.72	0.2232	14.64		1.017	0.09	0.0664	97.2867
DI-46-E-VIDRE1	620172	3020698	post-caldera	15.05	55.73	6.59	2.15	4.88	3.44	0.2316	9.54		0.7665	0	0.0039	98.3821
DI-46-E-VIDRE2	620172	3020698	post-caldera	15.21	55.37	6.22	2.36	4.96	2.94	0.1576	9.76		1.1087	0	0.0749	98.1613
DI-4SUP-A-VIDRE1	619380	3013650	post-caldera	16.74	54.97	5.79	2.2	5.36	1.4081	0.1689	9.89		1.0487	0	0.046	97.6217
DI-4SUP-A-VIDRE3	619380	3013650	post-caldera	12.35	57.18	6.32	2.43	4.37	3.57	0.2348	10.48		1.26	0	0.0508	98.2457
DI-4SUP-B-VIDRE1	619380	3013650	post-caldera	13.6	57.34	5.31	2.44	5.45	2.21	0.2011	9.89		1.007	0	0.0897	97.5378
DI-4SUP-B-VIDRE2	619380	3013650	post-caldera	13.09	56.76	5.2	2.43	4.69	2.98	0.2082	10.49		1.27	0	0.0677	97.186
DI-4SUP-C-VIDRE2	619380	3013650	post-caldera	12.8	56.46	5.71	2.63	4.48	2.81	0.2261	10.77		1.1992	0	0.1041	97.1895
DI-4SUP-D-VIDRE1	619380	3013650	post-caldera	13.89	56.42	5.71	2.46	5.17	2.57	0.1717	9.82		0.9113	0	0.0534	97.1764
DI-4SUP-D-VIDRE3	619380	3013650	post-caldera	13.21	56.67	5.61	2.4	5.05	2.74	0.1966	10.28		1.0168	0.017	0.0436	97.2341
DI-4SUP-E-VIDRE2	619380	3013650	post-caldera	12.72	57.6	5.07	2.68	4.68	2.28	0.2051	11.07		1.2019	0.0001	0.0266	97.5338
DI-4SUP-H-VIDRE2	619380	3013650	post-caldera	13.68	56.62	5.5	2.36	4.93	2.67	0.2017	10.01		0.9912	0	0.087	97.05
DI-4SUP-H-VIDRE3	619380	3013650	post-caldera	13.37	57.29	5.27	2.4	4.48	2.53	0.1989	10.36		1.0909	0	0.0458	97.0357
DI-4SUP-H-VIDRE4	619380	3013650	post-caldera	12.05	55.14	4.44	2.1	3.99	5.08	0.2455	13.19		0.9893	0	0.0526	97.2775
DI-4SUP-I-VIDRE3	619380	3013650	post-caldera	13.43	56.67	5.36	2.38	4.54	2.77	0.2185	10.58		1.0693	0	0.0602	97.078
DI-60-B-1	622102	3018954	post-caldera	14.3	55.08	7.17	2.73	4.94	3.9	0.2409	10.73	0.0244	0.6873	0		99.8027
DI-60-B-4	622102	3018954	post-caldera	13.53	56.72	6.56	2.93	4.45	3.27	0.1844	11.42	0.0672	0.8733	0		100.005
DI-60-B-5	622102	3018954	post-caldera	14.32	56.28	6.71	2.66	4.86	3.51	0.2284	10.65	0	0.7483	0.0321		99.9989
DI-60-B-6	622102	3018954	post-caldera	14.66	55.91	6.65	2.47	4.78	3.15	0.213	10.14	0.0123	0.8461	0		98.8315
DI-60-B-7	622102	3018954	post-caldera	14.66	54.98	6.81	2.49	4.89	4.04	0.1628	10.46	0.0673	0.6868	0		99.2469
DI-60-B-8	622102	3018954	post-caldera	14.15	55.41	7.07	2.44	4.88	3.81	0.1033	10.39	0.0428	0.7108	0		99.007
DI-60-C-1	622102	3018954	post-caldera	14.13	55.31	6.77	2.42	4.72	3.84	0.241	10.79	0	0.7735	0.0084		99.0029
DI-60-C-2	622102	3018954	post-caldera	14	55.07	6.88	2.5	4.58	3.81	0.1439	10.85	0.0061	0.7178	0		98.5578
DI-60-C-3	622102	3018954	post-caldera	13.89	55.88	6.92	2.47	4.74	3.67	0.1845	11.15	0.0794	0.8106	0.0491		99.8437
DI-60-E-1	622102	3018954	post-caldera	14.22	55.78	7.2	2.33	4.77	4	0.2599	10.12	0	0.7619	0.0147		99.4566
DI-60-E-2	622102	3018954	post-caldera	14.27	53.84	6.81	2.39	4.81	3.8	0.1721	10.39	0	0.7083	0.047		97.2374
DI-60-E-4	622102	3018954	post-caldera	14.05	54.83	7.17	2.36	4.6	4.15	0.2716	11.93	0.0214	0.7614	0		100.144
DI-60-E-6	622102	3018954	post-caldera	14.58	55.77	6.96	2.54	4.99	3.52	0.216	10.16	0.0214	0.6527	0		99.4101
DI-60-H-1	622102	3018954	post-caldera	14.11	55.17	6.66	2.56	4.85	3.86	0.1877	10.6	0	0.6824	0.0008		98.681
DI-60-H-2	622102	3018954	post-caldera	14.44	55.12	6.95	2.49	4.79	3.89	0.1939	10.36	0.0641	0.767	0.0174		99.0825
DI-60-H-3	622102	3018954	post-caldera	13.81	55.64	6.91	2.68	4.91	3.77	0.222	11.03	0	0.7694	0.0018		99.7432
DI-60-H-4	622102	3018954	post-caldera	14.1	56.05	6.67	2.57	4.72	3.31	0.2158	10.54	0	0.8119	0		98.9877
DI-60-I-1	622102	3018954	post-caldera	13.93	55.37	6.79	2.29	4.54	3.61	0.2127	10.65	0	0.7633	0.0111		98.1672
DI-60-I-2	622102	3018954	post-caldera	13.8	56.03	7	2.61	4.8	3.52	0.1844	11.03	0	0.7884	0.0287		99.7916
DI-60-I-3	622102	3018954	post-caldera	13.78	55.75	6.83	2.62	4.95	3.55	0.2376	10.7	0.0367	0.8506	0.0201		99.3251
DI-60-J-1	622102	3018954	post-caldera	14.61	55.91	6.86	2.78	4.93	3.5	0.1689	10.14	0.0061	0.7041	0		99.6092
DI-60-J-2	622102	3018954	post-caldera	14.43	55.9	6.91	2.4	4.89	3.77	0.2251	10.35	0	0.6818	0.0418		99.5988
DI-60-J-3	622102	3018954	post-caldera	14.45	55.44	6.68	2.6	4.57	3.69	0.3188	10.22	0.0183	0.7263	0		98.7135
DI-60-K-1	622102	3018954	post-caldera	13.63	55.29	6.89	2.56	4.46	4.04	0.2343	11.06	0	0.7494	0.0063		98.92
DI-60-K-2	622102	3018954	post-caldera	13.72	55.06	6.6	2.44	4.51	4.17	0.2155	11.41	0	0.8233	0		98.9489
DI-60-K-3	622102	3018954	post-caldera	15.12	51.6	9.58	2.07	4.46	5.89	0.244	9.32	0.0031	0.5147	0.0441		98.846
DI-60-K-4	622102	3018954	post-caldera	15.39	52.21	9.23	2.08	4.31	5.96	0.2347	9.56	0.0213	0.4344	0.0334		99.4639
DI-60-K-5	622102	3018954	post-caldera	15.75	52.06	9.45	1.84	4.37	5.97	0.2096	9.37	0.0885	0.4747	0.0442		99.6271
DI-60-L-1	622102	3018954	post-caldera	14.22	55.87	6.9	2.62	4.64	3.83	0.2405	10.52	0	0.7255	0.0204		99.5865
DI-60-L-2	622102	3018954	post-caldera	14.31	55.69	6.84	2.41	4.87	3.89	0.2126	10.37	0	0.7216	0.0175		99.3318
DI-64-A-vidre-1	622943	3.01442e+06	post-caldera	13.27	58.91	4.81	2.28	5.4	2.35	0.1699	9.37		1.26	0	0.0579	97.8779
DI-64-A-vidre-2	622943	3.01442e+06	post-caldera	13.22	59.42	4.59	2.35	4.97	2.21	0.2491	9.14		1.38	0	0.09	97.6191
DI-64-A-vidre-3	622943	3.01442e+06	post-caldera	13.48	58.74	4.86	2.38	4.93	2.25	0.2254	9.62		1.24	0	0.0233	97.7488
DI-64-A-vidre-4	622943	3.01442e+06	post-caldera	14.01	58.66	5.03	2.22	5.39	2.05	0.219	8.8		1.1806	0.0146	0.0336	97.6079
DI-64-A-vidre-5	622943	3.01442e+06	post-caldera	13.42	59	4.75	2.54	4.88	2.27	0.1903	9.43		1.36	0	0.0428	97.8831
DI-6B-A-1	616510	3014678	post-caldera	13.99	54.87	7.23	2.28	5.07	3.71	0.0876	9.99	0	0.7668	0.0052		97.9997
DI-6B-A-2	616510	3014678	post-caldera	14.13	55.83	6.84	2.23	5	3.65	0.1908	10.33	0	0.7105	0		98.9114
DI-6B-B-1	616510	3014678	post-caldera	14.23	55.26	7.06	2.09	5.18	3.73	0.1813	10.53	0	0.7756	0.0379		99.0748
DI-6B-B-2	616510	3014678	post-caldera	14.36	55.05	7.17	2.56	5.22	3.57	0.2127	9.95	0.0702	0.6814	0.0512		98.8955
DI-6B-B-3	616510	3014678	post-caldera	13.89	55.16	7.29	2.33	5.05	3.77	0.1813	10.68	0	0.7604	0		99.1118
DI-6B-B-4	616510	3014678	post-caldera	13.86	55.31	7.34	2.47	5.02	3.72	0.2064	10.83	0	0.7372	0.0169		99.5105
DI-6B-B-5	616510	3014678	post-caldera	13.87	55.25	7.19	2.5	3.38	3.71	0.2531	10.66	0.0123	0.7513	0.0599		97.6366
DI-6B-B-6	616510	3014678	post-caldera	13.8	55.26	6.82	2.3	5.13	3.65	0.247	10.54	0.0092	0.7805	0		98.5368
DI-6B-C-1	616510	3014678	post-caldera	13.92	55.45	6.78	2.38	4.8	3.58	0.2032	10.67	0	0.7892	0		98.5725
DI-6B-C-2	616510	3014678	post-caldera	13.85	55.33	6.75	2.36	4.94	3.59	0.2062	10.62	0	0.7937	0.0212		98.4612
DI-6B-C-5	616510	3014678	post-caldera	14	55.2	7.03	2.38	5.21	3.71	0.2844	10.76	0	0.8049	0.0534		99.4327
DI-6B-C-6	616510	3014678	post-caldera	14.08	54.98	6.93	2.36	5.2	3.45	0.2812	10.43	0.0427	0.8329	0		98.5868
DI-6B-F-1	616510	3014678	post-caldera	13.95	55.25	7.08	2.3	4.93	3.75	0.2032	10.4	0.0213	0.698	0		98.5826
DI-6B-F-2	616510	3014678	post-caldera	14.2	55.26	7.12	2.44	5.36	3.74	0.2033	10.23	0.0519	0.7868	0		99.3921
DI-6B-F-3	616510	3014678	post-caldera	13.86	55.1	7.23	2.23	4.98	3.79	0.2377	10.24	0	0.7512	0		98.419
DI-6B-F-4	616510	3014678	post-caldera	14.11	55.03	7.17	2.23	4.97	3.67	0.2064	10.4	0.0336	0.7552	0		98.5753
DI-6B-G-1	616510	3014678	post-caldera	14.29	55.44	7.26	2.19	5.29	3.5	0.244	10.51	0	0.6799	0		99.404
DI-6B-G-2	616510	3014678	post-caldera	13.66	55.4	6.88	2.4	4.72	3.71	0.1844	10.87	0.1007	0.9511	0.0188		98.8951
di1sup-a-vidre1	618127	301462	post-caldera	13.12	57.14	5.47	2.49	4.89	2.64	0.2133	10.15		1.1841	0.0259	0.066	97.3894
di1sup-a-vidre2	618127	301462	post-caldera	13.11	57.13	5.46	2.46	5.08	2.85	0.2166	10.11		1.21	0	0.0612	97.6879
di1sup-a-vidre3	618127	301462	post-caldera	13.07	57.33	5.42	2.43	4.93	2.68	0.1699	10.26		1.26	0.0992	0.0562	97.7054
di1sup-a-vidre4	618127	301462	post-caldera	12.98	57.23	5.47	2.43	5.14	2.79	0.2063	10.05		1.2029	0	0.0734	97.5727
di1sup-b-vidre1	618127	301462	post-caldera	12.85	56.84	5.37	2.42	5.24	2.71	0.2293	10.24		1.1184	0.0011	0.0829	97.1018
di1sup-b-vidre2	618127	301462	post-caldera	13.14	56.96	5.45	2.42	5.01	2.75	0.1671	10.35		1.12	0	0.0536	97.4207
di1sup-b-vidre3	618127	301462	post-caldera	13.09	56.88	5.49	2.49	5.18	2.76	0.1814	10.17		1.1135	0.0406	0.022	97.4176
di1sup-b-vidre4	618127	301462	post-caldera	13.01	57.12	5.51	2.52	5.5	2.62	0.2102	10.43		1.185	0	0.0366	98.1418
DI26-A-1	621609	3012507	post-caldera	12.78	67.6	1.73	1.2292	5.41	0.8306	0.186	7.07	0	2.45	0		99.2859
DI26-A-2	621609	3012507	post-caldera	12.91	67.45	1.87	1.394	5.49	0.9009	0.1239	7.03	0.0571	2.35	0		99.576
DI26-A-3	621609	3012507	post-caldera	12.19	67.08	1.99	1.6574	5.58	0.9556	0.2373	7.87	0	2.2	0		99.7604
DI26-D-1	621609	3012507	post-caldera	12.96	66.31	1.87	1.33	6.36	0.8538	0.2478	7.1	0	2.11	0		99.1417
DI26-D-3	621609	3012507	post-caldera	12.9	66.75	1.83	1.17	6.01	0.6951	0.2581	6.94	0	2.27	0		98.8233
DI-16B-E-1	615927	3016139	pre-caldera	13.23	53.62	7.86	3	4.71	4.78	0.1467	11.19	0	0.7897	0.0123		99.3388
DI-16B-E-2	615927	3016139	pre-caldera	12.88	53.16	8.09	3.11	4.04	5.32	0.2655	12.26	0.0565	0.5874	0.003		99.7725
DI-16B-E-3	615927	3016139	pre-caldera	13.34	53.45	8.12	2.85	4.18	5.09	0.2522	12.2	0	0.6657	0		100.148
DI-16B-F-1	615927	3016139	pre-caldera	13.02	53.76	8.31	2.84	4.02	5.14	0.1464	12.37	0.0133	0.6293	0		100.249
DI-16B-F-2	615927	3016139	pre-caldera	13.15	53.1	8.26	2.92	4.05	4.75	0.1362	12.27	0.0166	0.6177	0.0307		99.3013
DI-16B-F-3	615927	3016139	pre-caldera	13.32	53.25	8.22	2.83	4.05	5.19	0.1498	12.35	0.0066	0.6641	0		100.031
DI-16B-F-4	615927	3016139	pre-caldera	13.3	52.84	7.83	2.98	3.83	5.01	0.2076	12.28	0	0.6631	0.035		98.9758
DI-16B-I-1	615927	3016139	pre-caldera	13.5	53.21	8.7	2.64	3.9	5	0.3645	11.43	0	0.667	0.0336		99.4452
DI-16B-I-2	615927	3016139	pre-caldera	13.9	53.16	8.16	2.87	3.75	4.86	0.1942	11.59	0.0598	0.6668	0		99.2109
DI-16B-I-3	615927	3016139	pre-caldera	13.58	52.93	8.37	2.6	3.89	5.59	0.2894	11.72	0	0.5351	0		99.5046
DI-16B-K-1	615927	3016139	pre-caldera	13.77	52.49	8.43	2.8	4.11	5.36	0.2078	11.55	0	0.579	0.0247		99.3216
DI-16B-K-2	615927	3016139	pre-caldera	13.83	52.81	8.41	2.56	4.03	5.43	0.1431	11.4	0.0166	0.6036	0.0306		99.264
DI-16B-K-3	615927	3016139	pre-caldera	13.85	52.43	8.81	2.54	4.25	5.14	0.1976	11.64	0	0.5642	0		99.4219
DI-17-C-1	615927	3016139	pre-caldera	13.86	53.36	8.59	3.11	3.56	4.97	0.1974	11.99	0	0.6108	0.0656		100.314
DI-17-C-2	615927	3016139	pre-caldera	13.63	52.88	7.95	2.95	3.43	5.26	0.1701	12.72	0	0.6198	0		99.6099
DI-17-G-1	615927	3016139	pre-caldera	13.21	52.68	8.29	2.7	4.17	5.12	0.2514	12.28	0	0.671	0		99.3725
DI-17-G-2	615927	3016139	pre-caldera	13.31	52.57	8.21	3.02	4.11	5.03	0.1563	12.5	0.0166	0.6059	0.0138		99.5427
DI-17-G-3	615927	3016139	pre-caldera	13.26	52.55	8.17	2.81	3.88	4.99	0.2378	12.71	0.0631	0.6438	0.0296		99.3443
DI-17-G-4	615927	3016139	pre-caldera	13.29	52.76	8.29	2.95	3.69	4.96	0.2583	12.6	0.0133	0.6667	0		99.4783
DI-17-I-1	615927	3016139	pre-caldera	13.22	52.81	8.03	2.82	4.03	5.05	0.2584	11.95	0.0066	0.61	0.051		98.8361
DI-17-I-2	615927	3016139	pre-caldera	13.13	52.77	8.44	2.96	4.36	5	0.2314	11.47	0	0.64	0		99.0015
DI-17-I-3	615927	3016139	pre-caldera	13.31	53.03	8.03	2.82	3.91	5.22	0.228	12.03	0	0.6564	0.0084		99.2429
DI-17-I-4	615927	3016139	pre-caldera	13.18	52.97	7.92	2.9	3.97	5.1	0.2278	12.48	0	0.5816	0		99.3295
DI-17-I-5	615927	3016139	pre-caldera	13.58	53.74	8.14	3.04	3.86	5.07	0.1699	12.13	0.073	0.6284	0.0166		100.448
DI-50b-B-1	624081	3013413	pre-caldera	14.93	54.11	7.44	2.51	5.14	4.08	0.2124	10.72	0	0.5408	0.0435		99.7268
DI-50b-B-2	624494	3014224	pre-caldera	14.86	54.07	7.35	2.39	5.21	3.95	0.1713	10.85	0.0937	0.5335	0		99.4785
DI-50b-B-3	624081	3013413	pre-caldera	15.1	53.36	7.41	2.42	5.01	3.93	0.1473	10.76	0	0.5301	0		98.6674
DI-50b-B-4	624494	3014224	pre-caldera	14.81	53.81	7.41	2.45	5.3	3.93	0.2467	10.57	0	0.5345	0		99.0612
DI-50b-E-3	624494	3014224	pre-caldera	15.36	52.62	9.08	1.79	4.67	5.53	0.2226	9.66	0.0134	0.3914	0		99.3375
DI18-B-2	615927	3016139	pre-caldera	14.62	53.02	9.73	1.85	3.95	5.86	0.216	9.9	0	0.3744	0.0475		99.5679
DI18-B-2	615927	3016139	pre-caldera	14.62	53.02	9.73	1.85	3.95	5.86	0.216	9.9	0	0.3744	0.0475		99.5679
DI18-C-1	615927	3016139	pre-caldera	14.42	52.49	9.85	2.07	3.98	5.85	0.1337	9.83	0.0335	0.3921	0.0085		99.0579
DI18-C-1	615927	3016139	pre-caldera	14.42	52.49	9.85	2.07	3.98	5.85	0.1337	9.83	0.0335	0.3921	0.0085		99.0579
DI18-F-1	615927	3016139	pre-caldera	14.56	53.11	9.71	2.05	3.78	5.61	0.25	10.14	0.0602	0.4255	0.0592		99.755
DI18-F-1	615927	3016139	pre-caldera	14.56	53.11	9.71	2.05	3.78	5.61	0.25	10.14	0.0602	0.4255	0.0592		99.755
DI18-F-2	615927	3016139	pre-caldera	14.4	53.08	9.53	2.03	4	5.87	0.2292	10.18	0.0668	0.419	0.0719		99.877
DI18-F-2	615927	3016139	pre-caldera	14.4	53.08	9.53	2.03	4	5.87	0.2292	10.18	0.0668	0.419	0.0719		99.877
DI18-F-3	615927	3016139	pre-caldera	14.32	52.91	9.72	2.07	3.88	5.69	0.2225	10.11	0.0333	0.4074	0.0555		99.4188
DI18-F-3	615927	3016139	pre-caldera	14.32	52.91	9.72	2.07	3.88	5.69	0.2225	10.11	0.0333	0.4074	0.0555		99.4188
DI18-G-1	615927	3016139	pre-caldera	14.05	52.89	9.01	2.09	3.28	5.35	0.2289	10.86	0.0834	0.544	0.0532		98.4395
DI18-G-1	615927	3016139	pre-caldera	14.05	52.89	9.01	2.09	3.28	5.35	0.2289	10.86	0.0834	0.544	0.0532		98.4395
DI18-G-2	615927	3016139	pre-caldera	14.3	52.49	9.82	2.11	3.49	5.61	0.2291	10.31	0.0033	0.4583	0		98.8208
DI18-G-2	615927	3016139	pre-caldera	14.3	52.49	9.82	2.11	3.49	5.61	0.2291	10.31	0.0033	0.4583	0		98.8208
DI18-G-3	615927	3016139	pre-caldera	14.1	53.4	9.33	1.96	3.89	5.39	0.2187	10.72	0.0066	0.4882	0.0174		99.521
DI18-G-3	615927	3016139	pre-caldera	14.1	53.4	9.33	1.96	3.89	5.39	0.2187	10.72	0.0066	0.4882	0.0174		99.521

## Sheet: T3 glasses
		wt. %
ID Analysis	Lake	SiO2	Al2O3	Cr2O3	Na2O	MgO	MnO	FeOt	K2O	CaO	TiO2	Total	MAGMA	Reference
CNT3	Cerro Negro	52.8242	12.6655	0	4.55223	3.88206	0.336249	13.5201	0.808902	7.60268	3.31698	85.9887	1	Liu et al. 2016		REFERENCE: Liu, E.J., Oliva, M., Antoniades, D., Giralt, S., Granados, I., Pla-Rabes, S., Toro, M., Geyer, A., 2016. Expanding the tephrostratigraphical framework for the South Shetland Islands, Antarctica, by combining compositional and textural tephra characterisation. Sedimentary Geology 340: 49-61. 10.1016/j.sedgeo.2015.08.002
CNT3	Cerro Negro	52.8426	13.1449	0	4.53707	3.78659	0.19533	13.7751	0.729102	7.30721	3.26422	85.807	1	Liu et al. 2016
CNT3	Cerro Negro	53.9445	14.1212	0	4.49484	4.60366	0.25455	10.7672	0.653612	8.40472	2.31047	88.7875	1	Liu et al. 2016
CNT3	Cerro Negro	54.2849	16.5453	0	4.59341	4.67352	0.14954	8.99775	0.662041	8.20044	1.55353	90.6627	2	Liu et al. 2016
CNT3	Cerro Negro	54.3648	16.316	0	4.72372	4.5639	0.125977	9.25317	0.687164	8.0089	1.64106	90.4316	2	Liu et al. 2016
CNT3	Cerro Negro	54.396	15.9518	0	4.57996	4.87039	0.103982	9.17594	0.659902	8.13683	1.78087	90.4798	2	Liu et al. 2016
CNT3	Cerro Negro	54.4922	16.5144	0	4.75829	4.46461	0.258286	8.39765	0.690802	8.47079	1.59949	91.2488	2	Liu et al. 2016
CNT3	Cerro Negro	54.5141	16.7081	0	4.86189	4.43312	0.145825	8.75082	0.598148	8.21924	1.5497	91.0301	2	Liu et al. 2016
CNT3	Cerro Negro	54.5386	16.4995	0	4.79127	4.32801	0.227871	8.80007	0.664873	8.28604	1.56688	90.9031	2	Liu et al. 2016
CNT3	Cerro Negro	54.553	17.0315	0	4.69834	4.45119	0.161053	8.37995	0.636848	8.26553	1.57177	91.3692	2	Liu et al. 2016
CNT3	Cerro Negro	54.564	16.3231	0	4.40751	4.72822	0.121368	8.71089	0.68204	8.51452	1.65001	90.9908	2	Liu et al. 2016
CNT3	Cerro Negro	54.572	16.6391	0	5.06091	4.4432	0.219796	8.39725	0.604958	8.21685	1.54604	91.3028	2	Liu et al. 2016
CNT3	Cerro Negro	54.731	16.5613	0	4.73637	4.50193	0.118245	8.65539	0.581885	8.25508	1.56305	91.0489	2	Liu et al. 2016
CNT3	Cerro Negro	54.7404	16.3125	0	4.55852	4.57678	0.176933	9.02955	0.667936	7.97565	1.66512	90.6739	2	Liu et al. 2016
CNT3	Cerro Negro	54.7613	16.2985	0	4.55927	4.53354	0.1834	8.89223	0.646017	8.15245	1.65997	90.7945	2	Liu et al. 2016
CNT3	Cerro Negro	54.7825	15.6922	0	4.78166	4.67767	0.158916	9.20785	0.601102	8.11406	1.63822	90.4463	2	Liu et al. 2016
CNT3	Cerro Negro	54.7965	16.9002	0	4.60204	4.32133	0.0974666	8.49025	0.616875	8.29159	1.55729	91.1833	2	Liu et al. 2016
CNT3	Cerro Negro	54.7976	16.1024	0	4.74351	4.46695	0.161789	8.93195	0.7416	8.0418	1.6841	90.7398	2	Liu et al. 2016
CNT3	Cerro Negro	54.8168	16.5182	0	4.84437	4.31849	0.0649166	8.66411	0.655617	8.14509	1.63715	91.0007	2	Liu et al. 2016
CNT3	Cerro Negro	54.8367	16.8353	0	4.84047	4.25461	0.170816	8.32672	0.614056	8.26377	1.52607	91.3418	2	Liu et al. 2016
CNT3	Cerro Negro	54.8525	16.0748	0	4.64562	4.52804	0.120547	9.01143	0.671151	8.17549	1.63	90.6981	2	Liu et al. 2016
CNT3	Cerro Negro	54.867	16.5606	0	4.77795	4.44113	0.128719	8.51164	0.668781	8.14518	1.58816	91.1775	2	Liu et al. 2016
CNT3	Cerro Negro	54.8785	16.0411	0	4.72481	4.48373	0.206784	8.9819	0.657307	8.14473	1.60524	90.7422	2	Liu et al. 2016
CNT3	Cerro Negro	54.8927	16.4069	0	4.81699	4.36549	0.185607	8.8604	0.785841	7.83686	1.59804	90.8885	2	Liu et al. 2016
CNT3	Cerro Negro	54.8986	16.3281	0	4.5897	4.60857	0.143725	8.79339	0.611191	8.1155	1.6119	90.9073	2	Liu et al. 2016
CNT3	Cerro Negro	54.9158	17.0386	0	4.76686	4.21956	0.157753	8.28575	0.656525	8.11029	1.59149	91.4568	2	Liu et al. 2016
CNT3	Cerro Negro	54.9674	16.98	0	4.60606	4.3057	0.153593	8.06618	0.700336	8.30951	1.51413	91.5367	2	Liu et al. 2016
CNT3	Cerro Negro	54.9962	16.7608	0	4.64905	4.39068	0.131423	8.47941	0.564488	8.06726	1.58936	91.1493	2	Liu et al. 2016
CNT3	Cerro Negro	55.0205	16.4499	0	4.71982	4.41923	0.190497	8.85494	0.652202	7.81026	1.60357	90.8659	2	Liu et al. 2016
CNT3	Cerro Negro	55.0561	16.1328	0	4.75223	4.5038	0.117604	8.49432	0.671376	8.19483	1.69915	91.1279	2	Liu et al. 2016
CNT3	Cerro Negro	55.0734	16.8328	0	4.65684	4.27574	0.180527	8.14749	0.726764	8.18546	1.56571	91.4972	2	Liu et al. 2016
CNT3	Cerro Negro	55.1071	15.7682	0	4.87426	4.49391	0.140584	9.07642	0.646158	7.9198	1.68152	90.6315	2	Liu et al. 2016
CNT3	Cerro Negro	55.1094	16.7749	0	4.88239	4.33249	0.160217	8.1568	0.604562	8.0898	1.54455	91.4983	2	Liu et al. 2016
CNT3	Cerro Negro	55.1423	16.6047	0	4.83323	4.38277	0.0647139	8.34688	0.651711	8.03875	1.63299	91.3511	2	Liu et al. 2016
CNT3	Cerro Negro	55.1607	16.8313	0	4.85436	4.25313	0.131168	8.37406	0.645228	7.89977	1.50684	91.2825	2	Liu et al. 2016
CNT3	Cerro Negro	55.1763	16.3984	0	4.61061	4.46002	0.136778	8.48646	0.600654	8.22744	1.60468	91.2148	2	Liu et al. 2016
CNT3	Cerro Negro	55.2082	16.8913	0	4.80522	4.06601	0.180723	8.43497	0.66655	7.94801	1.4971	91.2631	2	Liu et al. 2016
CNT3	Cerro Negro	55.213	16.8325	0	4.99482	4.27268	0.168313	8.24624	0.721735	7.84355	1.42833	91.4749	2	Liu et al. 2016
CNT3	Cerro Negro	55.2172	17.0306	0	4.71554	4.01183	0.116457	8.15473	0.633965	8.22408	1.60694	91.5566	2	Liu et al. 2016
CNT3	Cerro Negro	55.2205	16.561	0	5.08471	4.14741	0.172302	8.2015	0.681164	8.09952	1.53288	91.4995	2	Liu et al. 2016
CNT3	Cerro Negro	55.2288	16.7694	0	5.4363	4.04565	0.205559	8.16608	0.820408	7.58659	1.4949	91.5876	2	Liu et al. 2016
CNT3	Cerro Negro	55.2444	16.6214	0	5.18455	4.05823	0.174942	8.32331	0.664366	7.8486	1.53022	91.3267	2	Liu et al. 2016
CNT3	Cerro Negro	55.307	16.3577	0	4.6963	4.21251	0.19546	8.64539	0.680665	8.0342	1.60874	91.0926	2	Liu et al. 2016
CNT3	Cerro Negro	55.3174	16.4821	0	4.80678	4.24772	0.208099	8.34682	0.657834	8.11216	1.52428	91.3564	2	Liu et al. 2016
CNT3	Cerro Negro	55.3277	16.4099	0	4.84376	4.15959	0.157938	8.77244	0.715608	7.84326	1.50207	90.9599	2	Liu et al. 2016
CNT3	Cerro Negro	55.3405	16.3453	0	4.77149	4.24989	0.232493	8.39147	0.631346	8.12017	1.57309	91.2642	2	Liu et al. 2016
CNT3	Cerro Negro	55.3517	16.6373	0	4.81127	4.09447	0.209047	8.36878	0.635601	8.06377	1.49603	91.2992	2	Liu et al. 2016
CNT3	Cerro Negro	55.3913	15.4292	0	4.96689	4.38656	0.211497	9.12677	0.715314	7.66394	1.78152	90.5462	2	Liu et al. 2016
CNT3	Cerro Negro	55.3929	16.6624	0	4.58328	4.42025	0.16447	8.30586	0.607718	8.02061	1.54037	91.392	2	Liu et al. 2016
CNT3	Cerro Negro	55.4127	16.8476	0	4.97062	4.10244	0.142767	8.0826	0.616846	7.9976	1.51042	91.601	2	Liu et al. 2016
CNT3	Cerro Negro	55.4959	16.7524	0	4.76008	4.13952	0.100371	8.07407	0.630357	8.11086	1.55667	91.5462	2	Liu et al. 2016
CNT3	Cerro Negro	55.5601	16.7702	0	4.52594	4.1129	0.132287	8.18205	0.694608	8.07358	1.55488	91.4245	2	Liu et al. 2016
CNT3	Cerro Negro	55.5789	16.052	0	5.14462	4.17196	0.216237	8.41342	0.672113	7.94201	1.51795	91.2958	2	Liu et al. 2016
CNT3	Cerro Negro	55.5946	16.467	0	4.62249	4.28689	0.172911	8.56427	0.69369	7.87907	1.46049	91.1771	2	Liu et al. 2016
CNT3	Cerro Negro	55.83	16.5446	0	4.9407	4.10189	0.114771	8.16876	0.677231	7.76953	1.49254	91.4712	2	Liu et al. 2016
CNT3	Cerro Negro	55.8955	16.5694	0	4.62346	4.1086	0.131053	8.14761	0.743663	7.81447	1.58641	91.4726	2	Liu et al. 2016
CNT3	Cerro Negro	55.8967	14.0108	0	4.93901	3.17008	0.200265	11.2526	0.958554	6.35789	2.69232	88.2256	1	Liu et al. 2016
CNT3	Cerro Negro	55.9344	13.8134	0	5.04504	3.15809	0.185126	11.1979	1.05935	6.43845	2.73107	88.3649	1	Liu et al. 2016
CNT3	Cerro Negro	56.0408	16.4049	0	4.67183	3.99761	0.234331	8.74953	0.794196	7.24876	1.5228	90.9152	2	Liu et al. 2016
CNT3	Cerro Negro	56.2713	14.1335	0	4.87542	2.98805	0.263289	10.7165	1.00922	6.55554	2.73554	88.8319	1	Liu et al. 2016
CNT3	Cerro Negro	56.4083	16.4368	0	4.80842	3.81463	0.139147	8.20042	0.790165	7.46923	1.6008	91.4675	2	Liu et al. 2016
CNT3	Cerro Negro	56.4485	16.5951	0	5.09454	3.94469	0.120514	7.91058	0.829669	7.30842	1.47975	91.8213	2	Liu et al. 2016
CNT3	Cerro Negro	56.7258	16.7545	0	5.16665	3.58708	0.159992	7.94827	0.816399	6.98561	1.50479	91.7009	2	Liu et al. 2016
CNT3	Cerro Negro	56.8159	16.2945	0	5.19657	3.7297	0.148857	7.93857	0.817654	7.3059	1.49008	91.7992	2	Liu et al. 2016
CNT3	Cerro Negro	56.9179	16.5627	0	5.11657	3.72083	0.153334	7.75949	0.827291	7.15357	1.52704	91.9792	2	Liu et al. 2016
CNT3	Cerro Negro	59.7992	16.3066	0	5.73206	2.68451	0.124119	6.90162	1.06217	5.68637	1.36322	92.7583	2	Liu et al. 2016
CNT3b	Cerro Negro	54.4364	15.827	0	5.9117	4.53703	0.165092	8.63936	0.574086	8.05673	1.69242	91.2005	2	Liu et al. 2016
CNT3b	Cerro Negro	54.9529	16.4968	0	6.19618	4.00646	0.166394	7.81655	0.677608	7.74487	1.58083	91.822	2	Liu et al. 2016
CNT3b	Cerro Negro	55.1672	16.5177	0	5.01445	4.33565	0.202765	8.24626	0.721682	7.90829	1.70219	91.5699	2	Liu et al. 2016
CNT3b	Cerro Negro	55.2361	16.0251	0	4.51033	4.59694	0.179843	8.51618	0.664175	8.25497	1.69685	91.1643	2	Liu et al. 2016
CNT3b	Cerro Negro	55.3019	16.3842	0	4.8229	4.37125	0.16412	8.1984	0.611412	8.0513	1.65342	91.3605	2	Liu et al. 2016
CNT3b	Cerro Negro	55.4006	16.5754	0	4.56885	4.27968	0.13268	8.35044	0.685086	8.1737	1.65708	91.473	2	Liu et al. 2016
CNT3b	Cerro Negro	55.6067	16.731	0	3.91434	4.35134	0.176575	8.52118	0.664924	8.17558	1.62433	91.2448	2	Liu et al. 2016
CNT3b	Cerro Negro	55.7008	16.1938	0	4.92551	4.27329	0.102431	8.43722	0.7621	7.74014	1.71057	91.4086	2	Liu et al. 2016
CNT3b	Cerro Negro	55.7974	16.4357	0	3.97149	4.15971	0.142372	8.34138	0.71466	8.43066	1.62457	91.2765	2	Liu et al. 2016
CNT3b	Cerro Negro	55.8619	16.6336	0	4.71133	4.08299	0.166377	8.00938	0.712506	8.01034	1.58172	91.7607	2	Liu et al. 2016
CNT3b	Cerro Negro	56.1469	16.5931	0	4.80339	3.93762	0.164701	8.17745	0.774959	7.5767	1.66032	91.6577	2	Liu et al. 2016
CNT3b	Cerro Negro	56.1842	16.9026	0	3.54369	4.16683	0.174343	8.3091	0.687745	8.15331	1.55793	91.3706	2	Liu et al. 2016
CNT3b	Cerro Negro	56.7805	16.623	0	4.00478	3.99398	0.12357	7.93707	0.723321	7.90172	1.53111	91.682	2	Liu et al. 2016
CNT3b	Cerro Negro	57.0107	16.5401	0	3.97201	3.91771	0.143322	8.16982	0.78617	7.5766	1.55722	91.5038	2	Liu et al. 2016
CNT3b	Cerro Negro	57.0119	16.7825	0	3.63014	4.02017	0.115852	7.90617	0.681936	7.96249	1.5457	91.7506	2	Liu et al. 2016
CNT3b	Cerro Negro	57.4203	16.4297	0	5.55472	3.59522	0.222187	7.36706	0.876376	6.87748	1.4844	92.4604	2	Liu et al. 2016
CNT3b	Cerro Negro	57.5573	16.4468	0	5.79987	3.40099	0.167976	7.2143	0.961608	6.81818	1.45212	92.6049	2	Liu et al. 2016
CNT3b	Cerro Negro	57.8408	16.3406	0	5.05586	3.53683	0.219614	7.52308	0.860731	6.86824	1.47713	92.1998	2	Liu et al. 2016
CNT3b	Cerro Negro	57.9457	16.662	0	4.52558	3.57165	0.167187	7.34533	0.900897	7.18725	1.45248	92.4127	2	Liu et al. 2016
CNT3b	Cerro Negro	58.2283	16.5467	0	4.05427	3.64732	0.130753	7.65356	0.94999	6.97036	1.51041	92.0381	2	Liu et al. 2016
DI_T3_A_2	Limnopolar	53.53	15.93	0.0144	4.48	4.62	0.1705	8.63	0.5831	7.82	1.67	88.818	2	Liu et al. 2016
DI_T3_B_3	Limnopolar	54.12	15.8	0.0285	4.36	4.45	0.1623	8.25	0.5775	7.78	1.6577	88.936	2	This study
DI_T3_B_5	Limnopolar	53.53	15.9	0.0372	4.67	4.6	0.1623	8.48	0.5422	8.1	1.6367	89.1784	2	This study
DI_T3_B_6	Limnopolar	53.59	15.79	0.0073	4.3	4.84	0.2267	8.83	0.5606	7.81	1.5733	88.6979	2	This study
DI_T3_D_3	Limnopolar	54.11	15.93	0.0414	4.33	4.64	0.1735	8.28	0.5708	7.67	1.67	89.1357	2	This study
DI_T3_D_4	Limnopolar	53.69	15.98	0.0127	4.81	4.38	0.1459	8.27	0.5884	7.73	1.6476	88.9846	2	This study
DI_T3_E_5	Limnopolar	54.91	17.6	0	4.89	3.91	0.1347	7.3	0.4989	8.1	1.5016	91.5452	2	This study
DI_T3_I_1	Limnopolar	52.43	14.54	0	4.2	4.43	0.2003	10.76	0.5361	7.82	2.2	86.3564	1	This study
DI_T3_I_2	Limnopolar	52.35	14.73	0	4.46	4.34	0.2036	10.55	0.5053	7.92	2.29	86.7989	1	This study
DI_T3_M_1	Limnopolar	53.56	16.12	0.0057	4.48	4.5	0.1218	8.3	0.5149	7.88	1.5488	88.7312	2	This study
DI_T3_N_3	Limnopolar	54.77	17.72	0	4.77	4	0.1421	7.91	0.5125	8.13	1.5525	91.5971	2	This study
DI_T3_P_1	Limnopolar	53.21	15.7	0.0084	4.84	4.71	0.1658	8.7	0.5476	7.84	1.6263	88.6481	2	This study
DI_T3_P_2	Limnopolar	53.76	16.82	0.0015	4.93	4.24	0.1713	8.25	0.498	8.11	1.5337	90.0645	2	This study
DI_T3_Q_1	Limnopolar	53.64	15.88	0.0049	4.43	5.14	0.1151	8.8	0.4851	8.34	1.6454	89.6805	2	This study
DI_T3_Q_2	Limnopolar	53.33	15.93	0	4.45	5.16	0.182	8.56	0.5257	8.1	1.5992	89.2769	2	This study
DI_T3_Q_3	Limnopolar	54.04	16.42	0	4.39	4.35	0.1686	8.14	0.6092	7.97	1.5352	89.483	2	This study
DI_T3_Q_4	Limnopolar	53.36	16.29	0.0083	4.55	4.44	0.1825	8.2	0.549	7.99	1.4822	88.852	2	This study
EST3	Escondido	52.0725	15.4845	0	3.9912	5.69995	0.21975	10.094	0.506346	9.72028	1.874	89.5685	1	Liu et al. 2016
EST3	Escondido	52.1275	16.3374	0	4.24942	5.49219	0.224488	9.08644	0.434038	9.87494	1.8646	90.6046	1	Liu et al. 2016
EST3	Escondido	52.2203	15.5583	0	4.35567	5.62635	0.130979	9.62768	0.51381	9.68417	1.91193	90.0015	1	Liu et al. 2016
EST3	Escondido	52.6227	15.3092	0	4.33804	5.60332	0.130237	9.76103	0.513388	9.48049	1.86465	89.8621	1	Liu et al. 2016
EST3	Escondido	53.7043	14.3554	0	4.69978	4.59389	0.233216	10.9606	0.754827	7.78951	2.46121	88.5921	1	Liu et al. 2016
EST3	Escondido	53.7044	13.7735	0	4.60447	4.18773	0.14994	11.741	0.685265	8.02407	2.73057	87.86	1	Liu et al. 2016
EST3	Escondido	54.0188	15.8904	0	4.82998	4.95614	0.19582	9.15735	0.616315	8.46277	1.65019	90.6204	2	Liu et al. 2016
EST3	Escondido	54.1859	16.9432	0	4.68903	4.46594	0.24137	8.50469	0.618371	8.42168	1.59445	91.16	2	Liu et al. 2016
EST3	Escondido	54.1911	14.2856	0	4.55206	4.27328	0.175929	11.3588	0.846238	7.21109	2.57545	88.1108	1	Liu et al. 2016
EST3	Escondido	54.347	16.2025	0	4.63846	4.39111	0.184634	9.02556	0.719105	8.55956	1.58141	90.6238	2	Liu et al. 2016
EST3	Escondido	54.4582	16.5142	0	4.82619	4.53766	0.145544	8.97685	0.662522	7.99182	1.64459	90.7808	2	Liu et al. 2016
EST3	Escondido	54.4807	16.7471	0	4.81835	4.48512	0.207094	8.54849	0.652764	8.2447	1.56056	91.1964	2	Liu et al. 2016
EST3	Escondido	54.5115	16.189	0	5.00382	4.34788	0.109565	8.72718	0.707419	8.44996	1.61681	90.936	2	Liu et al. 2016
EST3	Escondido	54.5372	15.9623	0	4.77682	4.84014	0.126131	8.70924	0.680152	8.37963	1.62232	90.9247	2	Liu et al. 2016
EST3	Escondido	54.5424	16.7072	0	4.88999	4.50932	0.179691	8.59549	0.6439	7.93908	1.65354	91.0651	2	Liu et al. 2016
EST3	Escondido	54.5563	16.8439	0	4.53428	4.53038	0.192891	8.51243	0.592613	8.35469	1.54057	91.1456	2	Liu et al. 2016
EST3	Escondido	54.5653	16.4054	0	4.65532	4.36234	0.242076	8.78775	0.657469	8.3106	1.65052	90.849	2	Liu et al. 2016
EST3	Escondido	54.5931	16.2632	0	4.73794	4.62082	0.16631	8.75535	0.668294	8.18187	1.71249	90.944	2	Liu et al. 2016
EST3	Escondido	54.6164	16.6884	0	4.61318	4.4076	0.227804	8.64339	0.656899	8.30821	1.54476	91.0632	2	Liu et al. 2016
EST3	Escondido	54.6651	16.5643	0	4.75284	4.27996	0.174694	8.57026	0.599314	8.50537	1.51669	91.0583	2	Liu et al. 2016
EST3	Escondido	54.6788	16.6365	0	4.99373	4.27301	0.12336	8.26317	0.639191	8.54073	1.51126	91.3966	2	Liu et al. 2016
EST3	Escondido	54.7431	16.9148	0	4.61578	4.37574	0.11961	8.10329	0.615444	8.50799	1.56541	91.4578	2	Liu et al. 2016
EST3	Escondido	54.763	16.443	0	5.05916	4.28979	0.232663	8.40251	0.699408	8.30248	1.50968	91.2991	2	Liu et al. 2016
EST3	Escondido	54.7741	16.2714	0	4.77307	4.33529	0.133653	9.09242	0.605018	7.99243	1.63732	90.5224	2	Liu et al. 2016
EST3	Escondido	54.852	15.3817	0	4.83791	4.67124	0.157094	9.08311	0.753683	8.23876	1.72487	90.6173	2	Liu et al. 2016
EST3	Escondido	54.9129	16.5378	0	4.62354	4.46921	0.203462	8.68849	0.635818	8.04246	1.61196	91.0372	2	Liu et al. 2016
EST3	Escondido	54.9151	16.0466	0	4.58427	4.5295	0.176118	9.00761	0.646446	8.14018	1.64982	90.6881	2	Liu et al. 2016
EST3	Escondido	54.9252	16.4728	0	4.56639	4.44949	0.203851	8.34935	0.585588	8.57998	1.58865	91.372	2	Liu et al. 2016
EST3	Escondido	54.9319	16.6276	0	4.77648	4.30312	0.178248	8.34216	0.668558	8.38436	1.49051	91.3608	2	Liu et al. 2016
EST3	Escondido	54.9454	16.0654	0	4.92488	4.46849	0.1461	8.92205	0.598204	8.01038	1.60895	90.7679	2	Liu et al. 2016
EST3	Escondido	54.9505	15.0261	0	4.99272	4.36139	0.224513	10.3921	0.837319	7.03558	1.82133	89.2495	2	Liu et al. 2016
EST3	Escondido	54.9773	15.7602	0	4.70251	4.47189	0.216362	9.3982	0.675673	7.809	1.72244	90.3354	2	Liu et al. 2016
EST3	Escondido	54.9806	16.4352	0	4.57242	4.45768	0.173621	8.57327	0.613581	8.27431	1.65409	91.1615	2	Liu et al. 2016
EST3	Escondido	55.0291	16.1724	0	4.73989	4.53064	0.106706	8.5176	0.690241	8.28664	1.61316	91.1688	2	Liu et al. 2016
EST3	Escondido	55.031	16.6001	0	4.61664	4.56048	0.207309	8.37062	0.619785	8.19022	1.56144	91.3869	2	Liu et al. 2016
EST3	Escondido	55.0462	16.8384	0	4.83072	4.20461	0.14817	8.48463	0.658715	7.9964	1.49362	91.2169	2	Liu et al. 2016
EST3	Escondido	55.0481	16.8112	0	4.79814	4.25123	0.12394	8.26878	0.665847	8.21936	1.53241	91.4502	2	Liu et al. 2016
EST3	Escondido	55.0534	16.2841	0	4.89716	4.26794	0.216649	8.43616	0.739661	8.02127	1.71135	91.1915	2	Liu et al. 2016
EST3	Escondido	55.064	16.4188	0	4.76564	4.36913	0.11161	8.49789	0.501684	8.29928	1.60921	91.1394	2	Liu et al. 2016
EST3	Escondido	55.0688	16.6874	0	4.65157	4.2714	0.114871	8.05106	0.701044	8.48835	1.59515	91.5785	2	Liu et al. 2016
EST3	Escondido	55.0782	16.6164	0	4.76031	4.38331	0.165932	8.18818	0.673263	8.22003	1.5585	91.456	2	Liu et al. 2016
EST3	Escondido	55.0825	16.5876	0	5.1026	4.1216	0.247543	8.32138	0.718009	8.07415	1.5276	91.4616	2	Liu et al. 2016
EST3	Escondido	55.0947	16.0975	0	4.63202	4.54985	0.183431	8.88143	0.591079	8.10833	1.62595	90.8829	2	Liu et al. 2016
EST3	Escondido	55.1118	16.6844	0	4.85003	4.29718	0.133622	8.30665	0.720954	8.06381	1.55395	91.4157	2	Liu et al. 2016
EST3	Escondido	55.1124	16.7666	0	5.18393	4.09414	0.194307	8.34832	0.616473	7.80369	1.5099	91.2815	2	Liu et al. 2016
EST3	Escondido	55.1127	15.5042	0	4.64416	4.46574	0.182681	9.49138	0.742584	7.77173	1.79376	90.2176	2	Liu et al. 2016
EST3	Escondido	55.129	16.4859	0	4.58595	4.54513	0.185553	8.30497	0.653619	8.25679	1.62486	91.4668	2	Liu et al. 2016
EST3	Escondido	55.1312	16.4778	0	4.82778	4.24186	0.130114	8.39947	0.572847	8.35055	1.54523	91.2774	2	Liu et al. 2016
EST3	Escondido	55.1633	16.3559	0	4.79466	4.56457	0.1824	8.51358	0.628209	8.00439	1.55834	91.2519	2	Liu et al. 2016
EST3	Escondido	55.2068	16.6014	0	4.90971	4.21463	0.146609	8.40401	0.625525	8.01364	1.55709	91.2754	2	Liu et al. 2016
EST3	Escondido	55.2072	16.2474	0	4.99089	4.33133	0.14474	8.58165	0.659056	8.01021	1.61105	91.2019	2	Liu et al. 2016
EST3	Escondido	55.2139	16.6122	0	4.92178	4.30913	0.225536	8.17235	0.620932	8.06069	1.49943	91.4636	2	Liu et al. 2016
EST3	Escondido	55.2198	15.9686	0	4.61234	4.46415	0.230483	8.69143	0.751594	8.24189	1.57394	91.0628	2	Liu et al. 2016
EST3	Escondido	55.2427	15.9918	0	4.73412	4.50467	0.102512	8.70458	0.694187	8.08089	1.6758	91.0267	2	Liu et al. 2016
EST3	Escondido	55.255	15.9774	0	4.73728	4.45019	0.0885852	8.8032	0.690277	8.02757	1.66158	90.8879	2	Liu et al. 2016
EST3	Escondido	55.2562	15.8147	0	4.6598	4.44031	0.319203	8.83978	0.689321	8.05891	1.65489	90.8932	2	Liu et al. 2016
EST3	Escondido	55.257	16.3944	0	4.842	4.4632	0.0755182	8.32638	0.648934	8.02652	1.63649	91.344	2	Liu et al. 2016
EST3	Escondido	55.2576	15.0868	0	5.12646	4.31863	0.0307813	9.20453	0.891643	8.02905	1.76703	90.508	2	Liu et al. 2016
EST3	Escondido	55.2637	16.46	0	4.91799	4.16096	0.255191	8.43542	0.652775	8.05828	1.51395	91.2829	2	Liu et al. 2016
EST3	Escondido	55.2726	16.1306	0	4.63	4.22763	0.245645	8.56508	0.696534	8.22158	1.63059	91.0552	2	Liu et al. 2016
EST3	Escondido	55.2734	16.2047	0	4.72581	4.43855	0.155863	8.62774	0.554819	8.02087	1.71257	91.0865	2	Liu et al. 2016
EST3	Escondido	55.2812	16.5001	0	4.62226	4.3522	0.174019	8.3408	0.636387	8.30171	1.55183	91.4197	2	Liu et al. 2016
EST3	Escondido	55.2987	16.3124	0	4.69573	4.36931	0.180296	8.6993	0.593476	8.04449	1.5955	91.0899	2	Liu et al. 2016
EST3	Escondido	55.316	16.8251	0	5.04203	4.07755	0.18699	8.22961	0.678803	7.80664	1.50683	91.4399	2	Liu et al. 2016
EST3	Escondido	55.3271	16.3753	0	4.62671	4.32007	0.234878	8.54022	0.664619	8.11037	1.58402	91.2431	2	Liu et al. 2016
EST3	Escondido	55.3327	16.7778	0	4.83694	4.13758	0.129515	8.29571	0.685527	7.9855	1.51441	91.4	2	Liu et al. 2016
EST3	Escondido	55.35	13.6571	0	4.85852	3.37493	0.293039	11.4424	0.961217	6.90796	2.66296	88.0658	1	Liu et al. 2016
EST3	Escondido	55.3579	15.7073	0	4.60327	4.45387	0.187567	9.0414	0.753356	7.87896	1.75467	90.6968	2	Liu et al. 2016
EST3	Escondido	55.3782	16.7308	0	4.63576	4.09343	0.133789	8.42597	0.734071	8.04338	1.57659	91.3259	2	Liu et al. 2016
EST3	Escondido	55.3872	15.2166	0	4.88899	4.37486	0.0833687	10.0417	0.797169	7.09688	1.83084	89.6759	2	Liu et al. 2016
EST3	Escondido	55.3888	16.7457	0	4.61977	4.28935	0.221772	8.30097	0.608651	7.89721	1.57041	91.3416	2	Liu et al. 2016
EST3	Escondido	55.3982	15.0502	0	4.64588	4.49752	0.287315	9.33293	0.747611	7.94816	1.83066	90.4056	2	Liu et al. 2016
EST3	Escondido	55.4234	13.6622	0	5.07606	3.36699	0.224994	11.4252	0.92385	6.77209	2.63362	88.0832	1	Liu et al. 2016
EST3	Escondido	55.4275	16.6482	0	4.98308	4.2084	0.192958	7.89666	0.685871	8.02032	1.59884	91.7652	2	Liu et al. 2016
EST3	Escondido	55.4355	16.1668	0	4.80614	4.33141	0.140326	8.58392	0.666775	7.90442	1.69957	91.1509	2	Liu et al. 2016
EST3	Escondido	55.4371	16.5515	0	4.92298	4.22756	0.172896	8.23588	0.742583	7.77768	1.52132	91.3537	2	Liu et al. 2016
EST3	Escondido	55.4433	16.2855	0	5.07704	4.14985	0.262672	8.44636	0.691119	7.86235	1.4669	91.2387	2	Liu et al. 2016
EST3	Escondido	55.4475	16.6982	0	4.73789	4.10711	0.199892	8.41492	0.712465	7.93245	1.48233	91.3179	2	Liu et al. 2016
EST3	Escondido	55.4681	16.6482	0	5.20208	4.0887	0.218616	8.18791	0.650903	7.68299	1.51115	91.4708	2	Liu et al. 2016
EST3	Escondido	55.4712	16.4313	0	4.85995	4.2625	0.142253	8.2513	0.68681	7.92125	1.64233	91.4176	2	Liu et al. 2016
EST3	Escondido	55.5042	16.6657	0	4.66853	4.28163	0.186247	8.0983	0.651097	8.10821	1.6	91.6657	2	Liu et al. 2016
EST3	Escondido	55.517	16.359	0	5.25328	3.81628	0.127114	9.15629	0.71358	7.20243	1.57816	90.5669	2	Liu et al. 2016
EST3	Escondido	55.5243	15.871	0	4.7403	4.20382	0.170261	9.12416	0.702557	7.53727	1.84861	90.5981	2	Liu et al. 2016
EST3	Escondido	55.5366	16.8227	0	4.68839	4.09165	0.13287	8.26457	0.665065	7.95355	1.57823	91.4691	2	Liu et al. 2016
EST3	Escondido	55.5392	13.7262	0	4.77788	3.42982	0.209442	11.3964	0.919863	6.77198	2.66423	88.0386	1	Liu et al. 2016
EST3	Escondido	55.5451	16.7762	0	4.6489	4.11871	0.172519	8.4873	0.74351	7.73343	1.5446	91.2829	2	Liu et al. 2016
EST3	Escondido	55.5757	16.6794	0	4.56401	4.1473	0.169421	8.41912	0.699771	7.81661	1.60453	91.2568	2	Liu et al. 2016
EST3	Escondido	55.5782	16.9109	0	4.68756	4.00856	0.116704	8.05795	0.776502	7.9901	1.51309	91.5816	2	Liu et al. 2016
EST3	Escondido	55.6159	16.6846	0	4.82411	4.12416	0.188098	8.11451	0.656709	7.9352	1.5603	91.5891	2	Liu et al. 2016
EST3	Escondido	55.6269	16.8682	0	4.55466	4.22204	0.174006	7.99341	0.689456	8.01405	1.49779	91.6471	2	Liu et al. 2016
EST3	Escondido	55.6294	16.6537	0	4.86582	4.25741	0.121702	7.90898	0.69125	8.03315	1.56059	91.813	2	Liu et al. 2016
EST3	Escondido	55.6428	16.1088	0	4.69085	4.21761	0.139099	8.53263	0.69468	7.99295	1.61345	91.1002	2	Liu et al. 2016
EST3	Escondido	55.6734	16.3851	0	4.50405	4.2252	0.157008	8.3007	0.614415	8.2439	1.56531	91.3683	2	Liu et al. 2016
EST3	Escondido	55.7403	16.3475	0	5.0357	4.17525	0.243672	8.43556	0.681594	7.56813	1.51399	91.3062	2	Liu et al. 2016
EST3	Escondido	55.7872	16.4726	0	5.06052	4.02457	0.208225	8.27995	0.703405	7.66389	1.52526	91.4457	2	Liu et al. 2016
EST3	Escondido	55.7922	16.7026	0	4.7079	4.19071	0.157324	8.23934	0.645163	7.73346	1.5636	91.4929	2	Liu et al. 2016
EST3	Escondido	55.7986	16.4715	0	4.58038	4.39859	0.169184	8.22466	0.698292	7.84328	1.55896	91.5188	2	Liu et al. 2016
EST3	Escondido	55.8049	17.7459	0	4.78298	3.35273	0.202719	7.71238	0.750297	7.81492	1.60252	92.0569	2	Liu et al. 2016
EST3	Escondido	55.8944	16.2106	0	4.80386	4.25606	0.107693	8.20548	0.640271	8.00004	1.55795	91.4708	2	Liu et al. 2016
EST3	Escondido	55.9021	16.3553	0	4.48782	4.29555	0.140536	8.25262	0.67453	7.97853	1.60107	91.4354	2	Liu et al. 2016
EST3	Escondido	55.923	15.2799	0	4.85146	4.85613	0.0891443	8.66436	0.77519	7.72002	1.55343	91.0483	2	Liu et al. 2016
EST3	Escondido	55.9367	16.6228	0	4.97833	3.92898	0.108617	8.29468	0.78237	7.52093	1.56495	91.4437	2	Liu et al. 2016
EST3	Escondido	56.0031	16.3904	0	5.23257	3.9462	0.149861	8.51199	0.784947	7.16031	1.52737	91.1948	2	Liu et al. 2016
EST3	Escondido	56.0166	16.5392	0	5.06782	3.9901	0.128556	8.05918	0.749234	7.59504	1.54987	91.6365	2	Liu et al. 2016
EST3	Escondido	56.0277	16.6235	0	4.98991	4.00817	0.030778	7.87978	0.794929	7.70143	1.6345	91.8109	2	Liu et al. 2016
EST3	Escondido	56.0792	16.1696	0	4.99104	3.8728	0.182869	8.06776	0.78801	7.99164	1.47275	91.5479	2	Liu et al. 2016
EST3	Escondido	56.1598	16.7043	0	4.66713	4.12187	0.118045	8.17731	0.841953	7.33117	1.52794	91.4721	2	Liu et al. 2016
EST3	Escondido	56.1741	16.4212	0	4.94767	3.97917	0.165562	8.34102	0.742744	7.43119	1.51056	91.3721	2	Liu et al. 2016
EST3	Escondido	56.1928	16.6851	0	4.91024	3.93965	0.108138	8.032	0.664696	7.68907	1.44353	91.6333	2	Liu et al. 2016
EST3	Escondido	56.193	16.4412	0	4.80245	3.9816	0.242717	8.22259	0.736029	7.48206	1.56968	91.4487	2	Liu et al. 2016
EST3	Escondido	56.2298	16.2249	0	5.09121	4.03621	0.114438	7.8597	0.705036	7.91084	1.52799	91.8404	2	Liu et al. 2016
EST3	Escondido	56.31	16.2636	0	5.38105	3.81404	0.191805	8.12971	0.667144	7.47225	1.41499	91.5149	2	Liu et al. 2016
EST3	Escondido	56.4493	16.5657	0	4.99453	3.84744	0.171069	8.00006	0.909474	7.14976	1.5371	91.6244	2	Liu et al. 2016
EST3	Escondido	56.4576	16.0865	0	4.9076	4.17269	0.147694	8.61386	0.715834	7.03724	1.56952	91.0946	2	Liu et al. 2016
EST3	Escondido	56.5299	16.4514	0	4.82973	3.97639	0.0774735	8.17795	0.828292	7.1525	1.61407	91.4597	2	Liu et al. 2016
EST3	Escondido	56.6162	16.5367	0	4.98565	3.76859	0.268513	7.97873	0.837164	7.23113	1.49338	91.7373	2	Liu et al. 2016
EST3	Escondido	56.6643	16.4907	0	4.99591	3.77638	0.156316	7.92516	0.66785	7.54484	1.45329	91.7496	2	Liu et al. 2016
EST3	Escondido	56.6712	16.8031	0	4.93857	3.69132	0.148897	7.88953	0.77358	7.22699	1.54021	91.7939	2	Liu et al. 2016
EST3	Escondido	56.6949	15.9036	0	5.31548	3.97058	0.0919271	8.226	0.816858	7.13662	1.59513	91.5251	2	Liu et al. 2016
EST3	Escondido	56.7176	16.652	0	4.88862	3.76756	0.200856	7.82952	0.765516	7.36157	1.52013	91.8738	2	Liu et al. 2016
EST3	Escondido	56.9778	16.2964	0	4.97625	3.77953	0.149881	7.90562	0.80561	7.2593	1.57659	91.8214	2	Liu et al. 2016
EST3	Escondido	57.5925	15.6351	0	5.56509	2.07684	0.151045	9.94147	1.02185	5.51854	2.15463	89.7156	1	Liu et al. 2016
EST3	Escondido	57.8467	14.9677	0	4.9401	2.90064	0.166987	9.82138	1.07619	5.55357	2.19697	89.6489	1	Liu et al. 2016
EST3	Escondido	58.1722	13.7009	0	5.67841	2.24394	0.24244	11.027	1.27428	4.58328	2.5041	88.3996	1	Liu et al. 2016
LiT3	Limnopolar	51.8476	15.3388	0	5.82873	5.18021	0.195534	9.26569	0.504046	9.59607	1.83597	90.327	1	Liu et al. 2016
LiT3	Limnopolar	53.0649	13.8729	0	4.31987	4.91399	0.1533	11.287	0.516496	8.95708	2.51433	88.3128	1	Liu et al. 2016
LiT3	Limnopolar	53.738	16.2716	0	5.88403	4.30283	0.198305	8.69125	0.737223	8.2448	1.6519	91.0287	2	Liu et al. 2016
LiT3	Limnopolar	53.9206	15.5301	0	5.65239	3.8776	0.20568	10.005	0.67007	7.54499	2.20785	89.6092	1	Liu et al. 2016
LiT3	Limnopolar	54.2855	15.5186	0	4.86732	3.81664	0.20466	10.1456	0.748936	7.72579	2.30059	89.468	1	Liu et al. 2016
LiT3	Limnopolar	54.352	15.5253	0	4.8146	3.88884	0.201092	10.0192	0.735907	7.74843	2.28501	89.5512	1	Liu et al. 2016
LiT3	Limnopolar	54.4354	16.1795	0	5.3303	4.39844	0.135325	8.66973	0.67827	8.18904	1.6615	91.0078	2	Liu et al. 2016
LiT3	Limnopolar	54.7092	16.2443	0	5.42299	4.27735	0.164541	8.4809	0.688736	8.04799	1.63231	91.1874	2	Liu et al. 2016
LiT3	Limnopolar	54.7904	15.8518	0	5.76526	4.36387	0.199896	8.52772	0.670147	7.8634	1.67	91.1748	2	Liu et al. 2016
LiT3	Limnopolar	54.8812	16.123	0	4.69333	4.45777	0.164688	8.97635	0.617614	8.1831	1.6811	90.8019	2	Liu et al. 2016
LiT3	Limnopolar	55.1929	16.3423	0	4.80674	4.321	0.111774	8.50678	0.752957	8.05001	1.66601	91.2437	2	Liu et al. 2016
LiT3	Limnopolar	55.2362	16.1733	0	4.58112	4.5182	0.216127	8.65257	0.652947	8.02385	1.73574	91.1375	2	Liu et al. 2016
LiT3	Limnopolar	55.2418	16.0301	0	5.29364	4.29521	0.199777	8.40359	0.633817	8.00679	1.69717	91.3982	2	Liu et al. 2016
LiT3	Limnopolar	55.2558	16.3222	0	4.51081	4.42325	0.131674	8.72276	0.628425	8.07476	1.7081	91.055	2	Liu et al. 2016
LiT3	Limnopolar	55.2943	15.4186	0	4.68656	4.72738	0.166135	9.1296	0.727487	7.82937	1.83508	90.6849	2	Liu et al. 2016
LiT3	Limnopolar	55.3086	16.2976	0	4.86104	4.20415	0.195063	8.51258	0.653729	8.09947	1.65449	91.2741	2	Liu et al. 2016
LiT3	Limnopolar	55.5163	16.3415	0	4.38065	4.24377	0.164864	8.69935	0.689301	8.05509	1.75122	91.1427	2	Liu et al. 2016
LiT3	Limnopolar	55.694	16.5354	0	3.88845	4.32398	0.239659	8.60743	0.669865	8.16417	1.63155	91.147	2	Liu et al. 2016
LiT3	Limnopolar	56.019	16.3694	0	3.70284	4.36737	0.174272	8.51275	0.717652	8.16428	1.64424	91.159	2	Liu et al. 2016
LiT3	Limnopolar	56.1778	16.1279	0	3.47282	4.43474	0.196614	8.75515	0.673777	8.20581	1.73958	91.0291	2	Liu et al. 2016
LiT3	Limnopolar	56.2679	16.5246	0	2.83633	4.32289	0.118264	9.03309	0.657808	8.23969	1.73114	90.6986	2	Liu et al. 2016
T3_10	Limnopolar	55.17	12.73	0	4.79	2.48	0.2424	11.81	1.1449	5.62	3.12	85.2973	1	This study
T3_11	Limnopolar	51.9	14.41	0	4.56	4.95	0.2111	9.91	0.5615	8.53	2.09	87.2126	1	This study
T3_11	Limnopolar	52.3	15.04	0.0062	4.84	5.16	0.1945	9.92	0.5111	8.38	1.96	88.3918	1	This study
T3_12_VIDRE1	Limnopolar	53.59	15.45	0	4.74	4.4	0.1592	8.9	0.5917	7.64	1.6514	88.2223	2	This study
T3_12_VIDRE2	Limnopolar	54.22	15.21	0.0064	4.84	4.42	0.1859	8.52	0.641	7.58	1.635	88.7383	2	This study
T3_14_VIDRE2	Limnopolar	53.44	14.98	0	4.9	4.58	0.1803	9.19	0.6681	7.45	1.71	87.9084	2	This study
T3_17_VIDRE32	Limnopolar	58.32	15.8	0	5.54	2.83	0.1537	6.68	0.9966	5.5	1.3137	90.454	2	This study
T3_21_VIDRE1	Limnopolar	53.62	15.77	0	4.54	4.45	0.195	8.59	0.589	7.66	1.68	88.504	2	This study
T3_22_VIDRE1	Limnopolar	53.94	15.56	0	4.89	4.36	0.1666	8.23	0.6225	7.71	1.6224	88.8715	2	This study
T3_24_VIDRE2	Limnopolar	53.69	15.37	0.0208	4.87	4.48	0.195	8.56	0.645	7.56	1.6396	88.4704	2	This study
T3_4	Limnopolar	55.44	13.45	0	4.5	3.31	0.191	10.84	0.9842	5.83	2.55	86.2552	1	This study
T3_4	Limnopolar	56.07	14.07	0	4.74	4.11	0.2401	10.46	0.9621	5.69	2.26	88.1422	1	This study
T3_7	Limnopolar	53.44	15.31	0.0137	4.76	4.68	0.1539	8.5	0.6184	7.91	1.69	88.576	2	This study
T3_8	Limnopolar	55.29	13.88	0.0117	4.83	3.1	0.224	10.42	0.97	6.05	2.39	86.7457	1	This study
T3_8	Limnopolar	55.4	14.01	0	5.02	2.96	0.2127	10.11	0.9301	6.07	2.4	87.0028	1	This study
T3_8	Limnopolar	55.73	13.91	0.0521	4.83	3.16	0.202	10.04	0.9422	5.97	2.42	87.2163	1	This study
T3_9	Limnopolar	53.42	15.94	0.0153	4.7	4.43	0.1636	8.25	0.6007	7.99	1.5736	88.8332	2	This study
T3_9	Limnopolar	53.56	15.98	0.0752	4.83	4.37	0.1722	8.28	0.5628	8.02	1.563	89.1332	2	This study

## Sheet: T1 and T2 glasses
			wt. %
Sample	Tephra	Lake	Na2O	MgO	SiO2	Al2O3	K2O	CaO	TiO2	FeOt	MnO	SO2	P2O5	Total		REFERENCE: Liu, E.J., Oliva, M., Antoniades, D., Giralt, S., Granados, I., Pla-Rabes, S., Toro, M., Geyer, A., 2016. Expanding the tephrostratigraphical framework for the South Shetland Islands, Antarctica, by combining compositional and textural tephra characterisation. Sedimentary Geology 340: 49-61. 10.1016/j.sedgeo.2015.08.002
CN A	T1	Cerro Negro	4.41475	3.42608	53.398	13.1953	0.802682	6.60745	3.01495	12.3633	0.293664	0.00978881	0.362186	97.8881
CN A	T1	Cerro Negro	4.51605	3.51029	53.877	12.7001	0.897293	6.52756	3.10601	12.8086	0.26623	0	0.374694	98.5839
CN A	T1	Cerro Negro	4.3138	2.99405	53.893	13.099	0.925793	6.81541	3.14179	12.7149	0.206826	0	0.384106	98.4886
CN A	T1	Cerro Negro	4.72174	3.72045	53.8239	14.2928	0.765687	6.63595	2.53266	11.073	0.16688	0.039266	0.39266	98.165
CN A	T1	Cerro Negro	4.6515	4.15979	53.9593	13.3054	0.796556	6.83465	2.51751	11.3878	0.226183	0.0491702	0.452365	98.3403
CN A	T1	Cerro Negro	4.53114	3.15296	54.4629	12.7804	0.783282	6.71243	3.23228	12.7308	0.218129	0.00991496	0.545323	99.1595
CN A	T1	Cerro Negro	4.64162	3.35064	54.1227	12.624	0.798241	6.89838	2.98601	12.3185	0.26608	0.0295645	0.502596	98.5384
CN A	T1	Cerro Negro	4.55548	3.51337	54.5764	12.7136	0.823757	6.89773	3.10646	12.4556	0.20842	0.00992478	0.367217	99.228
CN A	T1	Cerro Negro	4.2054	3.35443	54.4624	13.3089	0.752025	6.95623	3.0081	12.1709	0.306747	0	0.415592	98.9407
CN A	T1	Cerro Negro	4.52325	3.85749	54.0146	14.1376	0.744084	6.57927	2.36932	11.0634	0.215393	0.0293717	0.381833	97.9156
CN A	T1	Cerro Negro	4.24655	3.411	54.2517	12.9854	0.855209	6.57626	3.01781	12.3759	0.21626	0.00982998	0.373539	98.3195
CN A	T1	Cerro Negro	4.49504	3.37376	54.764	13.2073	0.77398	6.84674	2.96692	12.215	0.198456	0.00992282	0.38699	99.2381
CN A	T1	Cerro Negro	4.63837	3.2908	54.0492	13.6124	0.859319	6.47419	2.62678	11.3372	0.263655	0.00976499	0.498015	97.6597
CN A	T1	Cerro Negro	4.55454	3.77742	54.4578	14.5883	0.855822	6.92527	2.34121	10.3387	0.127881	0.00983703	0.393481	98.3703
CN A	T1	Cerro Negro	4.40982	3.02557	54.7668	12.8043	0.899761	6.85202	3.10467	12.4088	0.177975	0.00988748	0.415274	98.8748
CN A	T1	Cerro Negro	4.65462	3.87885	54.4217	14.0228	0.77577	6.97211	2.38623	10.576	0.157118	0.00981987	0.353515	98.2085
CN A	T1	Cerro Negro	4.56135	3.33254	54.5298	12.9861	0.815931	6.64542	2.92949	11.8654	0.186779	0.019661	0.442372	98.3148
CN A	T1	Cerro Negro	4.52844	3.35695	54.6169	13.6838	0.856466	6.76313	2.62846	11.1931	0.255955	0.0196889	0.551288	98.4542
CN A	T1	Cerro Negro	4.82343	2.47662	55.4744	15.7485	0.738993	7.01045	2.62642	10.3958	0.209714	0.0299592	0.329551	99.8639
CN A	T1	Cerro Negro	4.5471	3.27038	54.6143	13.327	0.834781	6.52111	2.75969	11.6378	0.176777	0.00982095	0.510689	98.2095
CN A	T1	Cerro Negro	4.60874	3.31986	54.3285	13.3771	0.8202	6.54207	2.5973	11.3363	0.234343	0.0292928	0.429628	97.6233
CN A	T1	Cerro Negro	4.74089	3.03299	54.7804	14.1736	0.824503	6.63528	2.60111	10.6891	0.235572	0.0294465	0.412251	98.1551
CN A	T1	Cerro Negro	4.38942	3.15213	55.0494	13.6298	0.932874	6.43192	2.82808	11.1159	0.206214	0	0.471347	98.2071
CN A	T1	Cerro Negro	4.34051	3.38579	55.4522	13.7597	0.826764	6.39758	2.63777	10.994	0.137794	0.0295273	0.472436	98.4341
CN A	T1	Cerro Negro	4.57148	2.75072	55.9933	13.3718	0.959326	6.09857	2.73114	10.7386	0.146836	0.0293671	0.50903	97.9002
CN A	T1	Cerro Negro	4.54219	2.87082	56.2956	13.2038	0.983158	5.92844	2.68402	11.0704	0.226126	0	0.511242	98.3158
CN A	T1	Cerro Negro	5.08941	2.51523	57.5457	13.4113	1.14954	5.47258	2.43663	9.95283	0.137552	0	0.550206	98.2609
CN A	T1	Cerro Negro	4.87677	3.83665	53.252	14.228	0.81443	7.26118	2.34517	10.8231	0.255123	0.0392496	0.382684	98.1143
CN A	T1	Cerro Negro	4.9656	3.6851	53.2336	14.6329	0.75266	6.56867	2.54145	10.8598	0.166172	0.0195496	0.332343	97.7578
CN A	T1	Cerro Negro	4.78632	2.7279	54.4581	13.05	0.979247	6.61492	3.35742	13.2198	0.309762	0	0.419677	99.9232
CN A	T1	Cerro Negro	4.82984	3.82239	53.8986	14.855	0.740773	6.92376	2.22232	10.9042	0.217293	0.0395079	0.316063	98.7697
CN A	T1	Cerro Negro	4.66882	3.40804	53.7998	12.8442	0.817536	6.75699	3.03375	12.5093	0.256096	0	0.393993	98.4885
CN A	T1	Cerro Negro	4.81974	3.38365	53.9712	12.8166	0.855749	6.94435	3.00988	11.8821	0.20656	0.0196724	0.462301	98.3718
CN A	T1	Cerro Negro	4.87	3.1413	54.2319	12.7726	0.839655	6.53943	3.17093	12.5751	0.187688	0.0592698	0.395132	98.783
CN A	T1	Cerro Negro	4.8158	3.83298	54.1532	14.0641	0.776425	6.74212	2.43738	10.8503	0.137594	0.0393127	0.422611	98.2718
CN A	T1	Cerro Negro	4.64179	3.40989	54.3218	12.6935	0.886966	6.56355	3.17337	12.2894	0.157683	0	0.413918	98.5518
CN A	T1	Cerro Negro	4.83537	3.09147	54.9131	13.7035	0.931403	6.52973	2.76448	11.6326	0.168445	0.0198171	0.47561	99.0656
CN A	T1	Cerro Negro	4.74993	3.17645	54.7668	13.5417	0.983422	6.46108	2.79292	11.2798	0.157347	0	0.44254	98.352
CN A	T1	Cerro Negro	5.0004	3.21525	55.1227	13.4725	0.867919	6.30228	2.96868	11.1153	0.147941	0.0197254	0.394509	98.6272
CN A	T1	Cerro Negro	4.92023	3.11942	55.1065	13.4421	0.85612	6.52422	2.78485	10.9721	0.196809	0.0295214	0.44282	98.3947
CN B	T2	Cerro Negro	4.39339	4.50078	51.8224	13.971	0.595548	8.55246	2.26503	10.9346	0.146446	0.0195262	0.429576	97.6308
CN B	T2	Cerro Negro	4.51411	3.77971	53.3077	15.0895	0.83232	7.06003	2.26195	10.4481	0.205632	0	0.430848	97.9298
CN B	T2	Cerro Negro	4.47298	3.99443	53.2363	14.0635	0.781307	7.17826	2.36345	10.9871	0.136729	0	0.439485	97.6536
CN B	T2	Cerro Negro	4.73014	3.69206	53.4516	15.2187	0.665941	6.89445	2.16431	10.5082	0.215452	0.00979325	0.39173	97.9423
CN B	T2	Cerro Negro	4.44371	3.92266	53.8653	14.3831	0.855317	7.1768	2.35949	10.7357	0.176962	0.0393249	0.363755	98.3221
CN B	T2	Cerro Negro	4.483	3.77671	53.7862	14.5869	0.745532	6.68036	2.40336	11.0064	0.186383	0.0392385	0.402195	98.0963
CN B	T2	Cerro Negro	4.21779	3.7999	53.4319	14.8497	0.748318	6.94867	2.33242	10.2238	0.213805	0.0291553	0.388737	97.1842
CN B	T2	Cerro Negro	4.51485	3.78855	53.9623	15.2327	0.775376	6.93913	2.22798	10.0701	0.245372	0.00981489	0.382781	98.1489
CN B	T2	Cerro Negro	4.60407	3.47754	53.8872	15.262	0.705304	6.99426	2.30203	10.1779	0.127347	0.0489794	0.352652	97.9393
CN B	T2	Cerro Negro	4.56677	3.63577	53.9486	14.8175	0.715395	7.12455	2.27358	10.4075	0.137199	0.00979993	0.372397	98.0091
CN B	T2	Cerro Negro	4.50611	3.52652	53.9558	15.0465	0.76408	7.00407	2.29224	10.3543	0.0587754	0	0.440815	97.9492
CN B	T2	Cerro Negro	4.67837	3.41315	54.0416	15.0649	0.725785	7.0617	2.2362	10.2297	0.156927	0.0196158	0.451164	98.0791
CN B	T2	Cerro Negro	4.70412	3.71793	54.3587	14.6548	0.739641	7.19917	2.28796	10.4437	0.15779	0	0.355028	98.6188
CN B	T2	Cerro Negro	4.78738	3.61275	54.5071	14.5201	0.809413	6.80104	2.39863	10.5717	0.236901	0.0197418	0.44419	98.7089
CN B	T2	Cerro Negro	4.51886	3.66606	54.1577	14.331	0.72537	6.77339	2.37216	10.8511	0.284267	0.0098023	0.333278	98.023
CN B	T2	Cerro Negro	4.30855	3.6875	53.624	14.9538	0.718092	6.86069	2.25132	10.0242	0.184375	0.0291118	0.407566	97.0492
CN B	T2	Cerro Negro	4.2761	3.69033	54.0272	14.9175	0.781023	6.85347	2.35283	10.0361	0.214781	0.0390511	0.449088	97.6376
CN B	T2	Cerro Negro	4.46991	3.74927	53.9505	13.4779	0.905668	6.54418	2.61962	11.0141	0.175291	0.0389534	0.457703	97.4031
CN B	T2	Cerro Negro	4.55765	3.48236	54.6622	15.0837	0.769473	7.09297	2.24923	10.1215	0.167706	0.0394602	0.434062	98.6603
CN B	T2	Cerro Negro	4.40599	3.54245	54.3732	15.0432	0.804657	6.85921	2.31584	10.1563	0.176632	0.0294387	0.431767	98.1387
CN B	T2	Cerro Negro	4.41238	3.52991	54.3508	13.1587	0.960919	6.36364	2.7749	11.8742	0.117664	0	0.519681	98.0628
CN B	T2	Cerro Negro	4.56994	3.75247	54.5832	14.8622	0.768223	6.93371	2.17663	10.2627	0.187131	0	0.384112	98.4803
CN B	T2	Cerro Negro	4.33969	3.03974	54.2754	13.1168	0.957859	6.48998	2.91267	11.8169	0.21503	0.00977407	0.566896	97.7407
CN B	T2	Cerro Negro	4.7087	3.48464	54.8263	13.1291	0.888435	6.4066	2.80351	11.6977	0.256659	0	0.503446	98.7051
CN B	T2	Cerro Negro	4.40999	3.26084	54.8254	13.9666	0.874141	6.74758	2.58314	10.9317	0.176793	0.0196436	0.412516	98.2083
CN B	T2	Cerro Negro	4.77118	3.6837	54.7559	14.2352	0.822955	6.64242	2.30231	10.6004	0.127362	0.00979708	0	97.9512
CN B	T2	Cerro Negro	3.82576	3.50204	54.8849	14.1357	0.824009	6.90598	2.47203	10.8102	0.225621	0.0294289	0.480672	98.0963
CN B	T2	Cerro Negro	4.29302	3.17098	54.6774	13.6401	0.946415	6.42001	2.66362	10.8887	0.331733	0.0292706	0.4976	97.5588
CN B	T2	Cerro Negro	4.5503	3.15856	55.4327	13.868	0.977179	6.25789	2.58607	11.0846	0.20728	0.019741	0.562618	98.7049
CN B	T2	Cerro Negro	4.25941	3.10398	55.0003	13.2091	0.979175	6.43318	2.87877	11.2605	0.205627	0.0195835	0.55813	97.9077
CN B	T2	Cerro Negro	4.45649	3.04297	55.1564	13.8406	0.991421	6.31172	2.64052	10.886	0.245401	0	0.608595	98.1801
CN B	T2	Cerro Negro	4.50634	3.19362	55.0557	13.6366	1.01882	6.25989	2.59604	10.9034	0.323281	0.0195928	0.480023	97.9932
CN B	T2	Cerro Negro	4.32083	3.12278	55.1985	13.1982	0.982006	6.5598	2.75944	11.4502	0.216041	0	0.402622	98.2104
CN B	T2	Cerro Negro	4.37461	3.23682	55.2221	13.4279	0.94162	6.30689	2.71697	11.1719	0.186362	0.0196171	0.480618	98.0854
CN B	T2	Cerro Negro	4.30324	3.16875	55.2477	13.8193	0.938888	6.44507	2.62106	10.6798	0.136921	0.0195602	0.430324	97.8106
CN B	T2	Cerro Negro	4.0927	5.1931	49.6723	14.4886	0.588809	9.34372	2.24906	10.3669	0.231663	0.0289578	0.279926	96.5357
CN B	T2	Cerro Negro	4.18435	5.42019	50.2024	14.1295	0.622787	9.38072	2.2576	10.5484	0.223814	0.00973104	0.330855	97.3104
CN B	T2	Cerro Negro	4.57598	4.42962	51.4285	14.1084	0.634197	8.59581	2.33189	10.8399	0.224408	0.00975688	0.390275	97.5688
CN B	T2	Cerro Negro	5.13505	4.14339	52.1753	13.5004	0.687292	7.64858	2.52334	11.6152	0.284735	0.00981846	0.471286	98.1944
CN B	T2	Cerro Negro	4.84518	3.69063	53.899	14.5849	0.779571	7.09508	2.35845	10.7068	0.266436	0.029604	0.424324	98.6799
CN B	T2	Cerro Negro	4.61154	4.06843	54.0844	14.2494	0.908484	6.83338	2.43908	11.1191	0.108623	0.00987483	0.30612	98.7384
CN B	T2	Cerro Negro	4.88802	3.42655	54.1929	15.3948	0.72086	6.90248	2.21195	10.4377	0.138247	0.0197496	0.404867	98.7381
CN B	T2	Cerro Negro	4.88598	3.48859	53.6383	15.2345	0.830617	6.75242	2.38436	9.88922	0.185667	0.0293159	0.40065	97.7196
CN B	T2	Cerro Negro	4.86053	3.5866	53.8284	15.1696	0.793756	6.83022	2.30287	10.0934	0.0489973	0.0195989	0.460575	97.9946
CN B	T2	Cerro Negro	4.86358	3.49785	53.9907	14.8953	0.805684	6.9564	2.33845	10.3756	0.167032	0.00982542	0.353715	98.2542
CN B	T2	Cerro Negro	4.71862	3.38998	53.8391	15.1719	0.791321	6.98511	2.32511	9.93547	0.136771	0.00976939	0.390776	97.6939
CN B	T2	Cerro Negro	4.76164	3.15471	54.4286	13.6343	1.03514	6.67419	2.75051	11.4161	0.25632	0.00985847	0.473207	98.5946
ES1 A	T1	Escondido	3.93998	5.82176	51.2295	15.4071	0.548853	9.28149	1.88178	9.4285	0.0980094	0.0294028	0.343033	98.0094
ES1 A	T1	Escondido	4.48	4.7267	52.5167	14.5057	0.64141	8.69358	2.15119	10.3514	0.246696	0.0493393	0.315771	98.6785
ES1 A	T1	Escondido	4.56265	4.08551	53.9068	13.4195	0.785292	6.85888	2.75349	12.4454	0.159046	0.00994041	0.427437	99.414
ES1 A	T1	Escondido	4.37166	3.32366	54.1466	11.4282	0.938209	7.47573	3.60312	13.9334	0.2096	0	0.369295	99.7995
ES1 A	T1	Escondido	4.64107	4.0806	53.4117	14.3559	0.717793	7.17793	2.29104	10.9144	0.265485	0.00983278	0.462141	98.3278
ES1 A	T1	Escondido	4.65082	3.36886	54.3589	13.7239	0.785074	6.95635	2.90179	11.8457	0.268316	0.0298129	0.477007	99.3665
ES1 A	T1	Escondido	4.66733	3.5819	54.0641	14.5052	0.779533	7.1046	2.45701	10.7654	0.187483	0.00986751	0.542713	98.6652
ES1 A	T1	Escondido	4.9393	3.30273	54.2338	13.832	0.8873	6.72376	2.65204	11.2687	0.17746	0.0394356	0.53238	98.5889
ES1 A	T1	Escondido	4.26253	3.98942	53.7353	13.841	0.829097	6.95466	2.40926	10.827	0.253606	0	0.448688	97.5506
ES1 A	T1	Escondido	4.57961	3.34588	54.3828	14.7752	0.700759	7.14577	2.55629	10.6397	0.187527	0.0296095	0.365184	98.7083
ES1 A	T1	Escondido	4.2294	3.43084	54.4301	12.5798	0.926721	6.92083	3.00692	12.4614	0.15774	0	0.463361	98.6071
ES1 A	T1	Escondido	4.5292	3.75953	54.4786	14.4066	0.819005	6.98621	2.39781	10.5681	0.276291	0.0197351	0.434171	98.6753
ES1 A	T1	Escondido	4.59422	3.34125	55.0113	12.9076	0.87509	6.89133	2.97332	12.122	0.248605	0	0.477322	99.442
ES1 A	T1	Escondido	4.69379	3.41723	54.3222	13.7082	0.844489	6.79519	2.64148	11.1257	0.225852	0.00981964	0.412425	98.1964
ES1 A	T1	Escondido	4.78741	3.17178	54.8421	12.6376	0.792946	6.60127	3.25108	12.4195	0.138765	0.0297355	0.446032	99.1182
ES1 A	T1	Escondido	4.59886	3.54826	54.8593	14.0543	0.802818	7.0767	2.52739	11.0511	0.158581	0.00991134	0.436099	99.1233
ES1 A	T1	Escondido	4.49018	3.49345	54.6716	13.9047	0.878298	7.1152	2.5066	10.9047	0.167765	0.019737	0.523031	98.6753
ES1 A	T1	Escondido	4.74569	3.0847	54.8226	13.545	0.781062	6.72307	2.8573	11.6665	0.217511	0	0.435022	98.8785
ES1 A	T1	Escondido	4.43002	3.39112	54.3755	13.8095	0.85268	6.69403	2.60704	11.1828	0.245023	0	0.43124	98.019
ES1 A	T1	Escondido	4.86579	3.65181	54.8068	13.8275	0.789581	6.92857	2.39835	10.7186	0.177656	0	0.532967	98.6976
ES1 A	T1	Escondido	4.41322	3.04154	55.205	13.9652	0.775295	7.05717	2.87257	11.6294	0.119276	0	0.328009	99.4067
ES1 A	T1	Escondido	4.42583	3.42487	54.6114	14.3079	0.883203	6.80066	2.41409	10.5003	0.215894	0	0.559362	98.1435
ES1 A	T1	Escondido	4.5946	3.44595	54.6541	13.5482	0.873759	6.54829	2.67037	11.192	0.225803	0	0.422153	98.1752
ES1 A	T1	Escondido	4.62993	3.49223	55.1535	14.147	0.82112	6.7965	2.404	10.7636	0.247325	0.019786	0.445185	98.9202
ES1 A	T1	Escondido	4.41016	3.32232	54.7154	14.0929	0.83303	6.88965	2.48929	10.5354	0.235208	0	0.480217	98.0035
ES1 A	T1	Escondido	4.61754	3.6133	54.9675	13.636	0.836868	6.67526	2.5106	11.0368	0.167374	0	0.374129	98.4354
ES1 A	T1	Escondido	4.20359	2.74319	55.1302	13.0548	0.967023	6.65075	3.14776	12.1174	0.217087	0.00986758	0.444041	98.6857
ES1 A	T1	Escondido	4.4637	3.28646	54.8692	13.3813	0.814257	6.76913	2.62917	11.3702	0.156965	0	0.362982	98.1033
ES1 A	T1	Escondido	4.64814	3.37508	55.3434	13.5201	0.80923	6.73043	2.6448	11.0233	0.197373	0.00986866	0.414484	98.7162
ES1 A	T1	Escondido	4.61661	3.15977	55.2418	13.7711	0.856385	6.61484	2.63806	10.8968	0.16734	0.00984351	0.442958	98.4154
ES1 A	T1	Escondido	4.69185	3.17771	56.0432	13.707	1.02603	6.36538	2.74937	11.2266	0.219152	0.00996147	0.378536	99.5948
ES1 A	T1	Escondido	4.68252	2.44565	56.0013	12.8148	1.0737	6.07435	3.18133	12.447	0.159066	0.0198833	0.526908	99.4265
ES1 A	T1	Escondido	4.80696	3.05442	56.4117	13.84	0.921334	6.51944	2.74397	11.1361	0.240348	0.0100145	0.460667	100.145
ES1 A	T1	Escondido	4.13057	5.99822	50.6242	15.5242	0.503969	9.54577	1.92694	10.0399	0.138345	0	0.39527	98.8274
ES1 A	T1	Escondido	3.98294	5.86596	50.6148	15.6656	0.483079	9.50384	1.94217	9.91791	0.187316	0.0591525	0.374633	98.5974
ES1 A	T1	Escondido	3.92351	5.85085	50.6811	15.6842	0.521168	9.46952	1.947	9.63669	0.196667	0.00983335	0.403167	98.3237
ES1 A	T1	Escondido	4.78705	3.77873	53.0197	13.3039	0.822315	6.82325	2.79	11.9725	0.17621	0.0195789	0.401368	97.8946
ES1 A	T1	Escondido	4.82359	3.93399	53.8502	13.6899	0.830289	7.1563	2.46122	11.456	0.207572	0.0098844	0.415145	98.8341
ES1 A	T1	Escondido	4.73625	2.32799	54.8381	13.5565	0.903098	6.85351	3.34146	13.2354	0.160551	0.0301033	0.371274	100.354
ES1 A	T1	Escondido	4.70022	3.05465	54.0771	12.9773	0.955809	6.58228	3.20245	12.4058	0.157659	0	0.413856	98.5272
ES1 A	T1	Escondido	4.91714	3.64048	54.9862	14.0433	0.81786	6.8421	2.66303	11.1409	0.17953	0.0299217	0.468774	99.7291
ES1 A	T1	Escondido	4.68632	3.70592	54.1966	14.4315	0.862753	6.8432	2.39218	10.2942	0.205884	0.019608	0.411768	98.0499
ES1 A	T1	Escondido	4.93638	2.74686	55.0068	14.7693	0.766333	7.14581	2.63738	10.9775	0.159238	0.0199048	0.348333	99.5138
ES1 A	T1	Escondido	4.78739	3.66736	54.7923	14.3324	0.83259	6.95807	2.34909	10.7444	0.247794	0.0198236	0.386559	99.1178
ES1 A	T1	Escondido	4.92493	3.22395	54.6786	13.0244	0.880158	6.74458	2.88771	11.9464	0.217567	0.00988942	0.356019	98.8942
ES1 A	T1	Escondido	4.91607	3.46382	54.3809	13.6688	0.902751	6.96688	2.512	10.6564	0.137375	0.019625	0.520063	98.1447
ES1 A	T1	Escondido	4.80682	3.43485	54.8786	13.9763	0.848842	6.84009	2.46757	10.5908	0.266497	0.039481	0.552735	98.7026
ES1 A	T1	Escondido	4.87771	3.09221	55.5699	13.6955	1.00746	6.63328	2.78299	11.3813	0.259346	0.00997486	0.438894	99.7486
ES1 A	T1	Escondido	4.93663	3.03179	55.8089	13.8026	0.987327	6.45253	2.78247	11.3094	0.179514	0.009973	0.428839	99.73
ES1 A	T1	Escondido	4.79144	3.14438	55.9101	13.2963	0.998217	6.45846	2.8549	11.5693	0.269519	0.0299465	0.499109	99.8217
ES1 A	T1	Escondido	5.06682	2.92816	56.6645	15.1405	0.899436	7.04558	2.0687	9.57399	0.199875	0.00999373	0.359774	99.9573
ES1 B	T2	Escondido	3.73815	2.79367	57.315	15.579	0.835119	7.12834	2.10768	9.31556	0.169012	0.0099419	0.437443	99.4289
ES1 B	T2	Escondido	4.41405	3.64035	54.4069	13.9762	0.912567	6.98312	2.54924	11.536	0.287657	0	0.49596	99.202
ES1 B	T2	Escondido	4.72388	3.66321	54.0447	15.1144	0.746392	6.85502	2.27846	10.2334	0.176777	0.0294628	0.353554	98.2193
ES1 B	T2	Escondido	4.50437	3.7801	54.6973	13.3246	0.922701	6.43906	2.77802	12.1241	0.158744	0.0297645	0.446468	99.2052
ES1 B	T2	Escondido	4.60968	3.61141	53.9656	14.2695	0.792748	6.74325	2.4859	10.7461	0.244675	0	0.401267	97.8701
ES1 B	T2	Escondido	4.60607	3.76591	54.5711	13.9072	0.840163	6.7213	2.57979	11.0803	0.256991	0.0296528	0.484329	98.8427
ES1 B	T2	Escondido	4.51283	3.72284	54.5293	13.7459	0.977616	6.54707	2.61685	11.4549	0.227123	0.0197498	0.394996	98.7491
ES1 B	T2	Escondido	4.42857	3.46324	55.0437	13.6241	0.905618	6.74735	2.74671	11.9024	0.208989	0	0.447833	99.5185
ES1 B	T2	Escondido	4.33765	3.88001	55.0563	13.4407	1.02472	6.6955	2.64636	11.7495	0.218872	0.039795	0.39795	99.4874
ES1 B	T2	Escondido	4.49312	3.82857	54.9092	13.8463	0.952184	6.80414	2.59867	11.0592	0.218209	0.0396743	0.446336	99.1957
ES1 B	T2	Escondido	4.52429	3.57803	54.5675	14.8641	0.788547	7.00821	2.29664	10.4285	0.128139	0.0492842	0.335133	98.5684
ES1 B	T2	Escondido	4.32002	3.40276	54.6118	13.1771	0.986307	6.37154	2.86029	12.1217	0.266303	0	0.51288	98.6307
ES1 B	T2	Escondido	4.22015	3.66073	54.381	13.8676	0.893101	6.62465	2.4732	11.1196	0.284615	0.0392572	0.579044	98.143
ES1 B	T2	Escondido	4.18272	3.93492	54.9997	13.9952	0.931695	6.56151	2.56712	11.3587	0.198233	0	0.396466	99.1264
ES1 B	T2	Escondido	4.59597	3.59214	54.6005	13.1679	0.984147	6.96776	2.67688	11.1012	0.285403	0	0.413342	98.3852
ES1 B	T2	Escondido	4.57122	3.46305	54.9338	13.5949	0.870709	6.78757	2.69128	11.3489	0.267149	0	0.415566	98.9442
ES1 B	T2	Escondido	4.79352	3.51917	54.4638	14.4198	0.794019	6.85209	2.34285	10.283	0.176449	0.0196054	0.3627	98.027
ES1 B	T2	Escondido	4.7872	3.6732	55.9209	14.5523	0.782813	6.8747	2.35847	10.9092	0.160577	0	0.341226	100.361
ES1 B	T2	Escondido	4.53113	3.07999	55.3904	13.5737	0.908201	6.50549	2.63576	11.392	0.217179	0	0.493588	98.7274
ES1 B	T2	Escondido	4.70484	3.2678	55.2475	13.4255	0.974434	6.26	2.76582	11.1519	0.216541	0	0.413396	98.4277
ES1 B	T2	Escondido	4.61495	3.18815	55.3105	13.5693	1.06272	6.27791	2.66663	11.0208	0.21648	0.0491999	0.423119	98.3998
ES1 B	T2	Escondido	4.70731	2.97044	55.8265	13.6976	0.957252	6.3751	2.67438	10.7469	0.256583	0.00986857	0.444086	98.666
ES1 B	T2	Escondido	4.21965	5.71184	50.7544	15.5346	0.543514	9.79314	1.94677	9.85243	0.148231	0.0296462	0.28658	98.8208
ES1 B	T2	Escondido	4.28627	5.40485	51.2867	14.6802	0.633536	9.52284	2.16788	10.4038	0.128687	0	0.465253	98.9801
ES1 B	T2	Escondido	4.61717	5.37522	51.2319	14.3044	0.54146	9.35248	2.15599	10.2287	0.206739	0.00984472	0.423323	98.4472
ES1 B	T2	Escondido	4.81646	4.02363	53.0802	14.2313	0.693729	8.13645	2.3785	11.1096	0.208119	0	0.426148	99.1041
ES1 B	T2	Escondido	4.61538	4.02743	52.6604	13.9049	0.715335	7.81969	2.43998	11.1024	0.22538	0.0293973	0.44096	97.9813
ES1 B	T2	Escondido	4.94368	3.7425	53.5763	15.0991	0.784238	7.08792	2.47184	10.8701	0.307739	0	0.387155	99.2706
ES1 B	T2	Escondido	4.71372	3.3767	52.6707	14.8145	0.692907	8.3832	2.3715	10.0227	0.204944	0.039037	0.302537	97.5925
ES1 B	T2	Escondido	4.83874	3.63645	53.5119	14.9006	0.847518	7.01666	2.32575	10.6827	0.236517	0	0.542018	98.5388
ES1 B	T2	Escondido	4.6888	3.70788	53.4602	13.9781	0.843592	7.07244	2.53078	11.1236	0.24523	0.0196184	0.431605	98.1019
ES1 B	T2	Escondido	4.6886	3.6445	53.7909	14.0264	0.906201	6.52071	2.5216	11.6723	0.18715	0.00985001	0.531901	98.5001
ES1 B	T2	Escondido	4.98468	3.3982	53.5486	15.2968	0.783447	7.20771	2.23282	9.89102	0.176276	0	0.41131	97.9309
ES1 B	T2	Escondido	4.85217	3.59747	53.6386	14.8114	0.78419	7.14593	2.23494	10.2337	0.294071	0	0.431304	98.0237
ES1 B	T2	Escondido	4.58219	3.76324	53.3581	14.0488	0.828693	7.00002	2.40809	10.7828	0.214485	0.0194987	0.497216	97.5031
ES1 B	T2	Escondido	4.57072	4.07475	53.244	13.3912	0.84607	6.58378	2.52848	11.2809	0.262573	0.0194499	0.447347	97.2494
ES1 B	T2	Escondido	5.07377	3.53174	54.4883	14.6642	0.825731	7.11322	2.28817	10.6947	0.27856	0.0198971	0.497428	99.4757
ES1 B	T2	Escondido	4.93679	3.55449	54.0875	15.0671	0.809633	7.23733	2.21168	10.3475	0.13823	0.0296207	0.306081	98.7259
ES1 B	T2	Escondido	4.89188	3.66396	54.3257	14.3192	0.861526	6.63474	2.60438	11.0117	0.237662	0.0099026	0.475325	99.0359
ES1 B	T2	Escondido	4.99423	3.51665	54.0598	15.1206	0.71909	6.79688	2.31488	10.3431	0.246264	0	0.394022	98.5055
ES1 B	T2	Escondido	4.56302	3.81227	53.5278	14.0888	0.936005	6.92254	2.37901	10.6373	0.175501	0.00975005	0.448502	97.5005
ES1 B	T2	Escondido	4.92123	3.56194	54.5205	14.9423	0.75406	6.97505	2.31179	10.5469	0.26789	0.0297655	0.406795	99.2382
ES1 B	T2	Escondido	4.87887	3.51595	54.27	14.607	0.809853	6.78499	2.42956	10.854	0.197525	0.00987625	0.414803	98.7724
ES1 B	T2	Escondido	5.00983	3.48552	53.4965	15.0489	0.7573	6.70891	2.19423	9.69927	0.223307	0.0291269	0.436904	97.0898
ES1 B	T2	Escondido	5.00242	3.6435	54.3275	14.121	0.846867	6.77494	2.45198	10.6646	0.206793	0.0196946	0.433281	98.4926
ES1 B	T2	Escondido	4.71325	3.55442	53.735	13.5749	0.954336	6.44664	2.5806	11.1502	0.204501	0.00973813	0.46743	97.391
ES1 B	T2	Escondido	4.83955	3.46524	54.1578	14.6659	0.804956	6.80286	2.36578	10.5331	0.166881	0	0.353395	98.1555
ES1 B	T2	Escondido	4.66243	3.43235	54.7588	14.1559	0.972167	6.62661	2.70818	11.1105	0.257922	0	0.496004	99.1809
ES1 B	T2	Escondido	4.83496	3.48975	53.8475	14.7193	0.799329	6.5116	2.32	10.2938	0.263194	0.0389916	0.380169	97.4986
ES1 B	T2	Escondido	4.94053	3.37932	54.5829	15.533	0.721317	7.04519	2.20347	9.9107	0.177859	0.00988105	0.316194	98.8204
ES1 B	T2	Escondido	5.09845	3.42521	54.4393	15.0394	0.787406	6.81106	2.20474	9.89178	0.236222	0.0492129	0.442916	98.4257
ES1 B	T2	Escondido	4.84737	3.53433	54.6341	14.7593	0.760178	6.83173	2.33977	10.3858	0.236938	0.0296173	0.355408	98.7145
ES1 B	T2	Escondido	5.11457	3.40319	54.2262	15.0112	0.733447	6.83572	2.26879	9.66194	0.176027	0	0.352054	97.7831
ES1 B	T2	Escondido	4.68178	3.54084	54.6175	14.3011	0.914718	6.47187	2.49826	10.5635	0.147535	0.0393427	0.570469	98.3469
ES1 B	T2	Escondido	4.44391	5.2074	50.7427	14.4867	0.577512	9.3185	2.17301	10.2875	0.156613	0.0489417	0.430687	97.8736
ES1 B	T2	Escondido	4.51901	5.19982	51.2878	14.524	0.631477	9.66949	2.1115	10.1826	0.128269	0.00986683	0.40454	98.6683
LIM A	T1	Limnopolar	5.03742	3.52717	56.1619	16.3302	0.87692	6.41126	1.47128	7.05434	0.185128	0.0682049	0.311794	97.4356
LIM A	T1	Limnopolar	4.84973	3.30132	56.3075	16.1268	0.837504	6.70977	1.50946	7.50832	0.0389537	-0.0973842	0.292153	97.3842
LIM A	T1	Limnopolar	4.26066	4.74815	50.8354	14.5564	0.623986	8.54081	2.60319	10.949	0.0292494	-0.107248	0.45824	97.4978
LIM A	T1	Limnopolar	3.99962	5.42171	51.6593	14.922	0.533283	9.61884	1.91587	10.2608	0.187637	-0.118507	0.355522	98.7561
LIM A	T1	Limnopolar	4.23972	3.35848	53.9512	13.1206	0.832277	6.76593	3.04516	11.8085	0.254579	0.078332	0.4602	97.915
LIM A	T1	Limnopolar	4.47762	3.69208	54.1439	14.1791	0.873922	6.99138	2.36646	10.3889	0.274942	0.206206	0.59898	98.1935
LIM A	T1	Limnopolar	4.47642	4.13132	54.3677	16.6041	0.670476	8.19362	1.57759	8.1739	0.177479	0.00985995	0.197199	98.5797
LIM A	T1	Limnopolar	4.53792	4.3811	54.0825	15.3877	0.676277	7.68407	1.7838	8.89941	0.196022	0.00980111	0.372442	98.0111
LIM A	T1	Limnopolar	4.40295	3.27048	53.8702	13.0526	0.839586	6.64835	2.94831	12.1935	0.205015	0	0.18549	97.6166
LIM A	T1	Limnopolar	4.37561	3.6904	54.054	14.0862	0.978885	6.95008	2.46679	10.7286	0.16641	0.107677	0.264299	97.8689
LIM A	T1	Limnopolar	4.38453	4.26708	54.0823	16.0113	0.72423	7.96653	1.58548	8.27971	0.195738	0.107656	0.264246	97.8689
LIM A	T1	Limnopolar	4.50995	4.54908	54.178	14.5473	0.841335	7.56223	1.87833	9.52861	0.146744	-0.0880467	0.185876	97.8394
LIM A	T1	Limnopolar	4.28755	3.21077	54.2601	13.9003	0.929949	7.08719	2.6528	10.8951	0.205568	0.0489447	0.440502	97.9187
LIM A	T1	Limnopolar	4.33242	3.53667	54.4549	13.7144	0.972584	6.9358	2.52479	10.8949	0.245602	0.0392963	0.609093	98.2604
LIM A	T1	Limnopolar	4.42203	3.42634	54.1577	13.7444	0.839503	7.08696	2.51851	10.5816	0.283088	-0.029285	0.5857	97.6166
LIM A	T1	Limnopolar	4.25659	3.40723	54.1837	13.8632	0.82984	6.83398	2.56762	10.9051	0.214782	0.00976283	0.556481	97.6283
LIM A	T1	Limnopolar	4.67367	4.10419	54.5327	16.4462	0.618575	7.96292	1.59062	7.8451	0.21601	0.0490932	0.14728	98.1864
LIM A	T1	Limnopolar	4.33645	3.58946	53.8807	14.0668	0.814904	6.92668	2.55143	10.3706	0.0970124	-0.0194025	0.38805	97.0027
LIM A	T1	Limnopolar	4.35889	3.47151	54.2375	13.9446	0.838624	6.87476	2.54512	10.6096	0.185277	-0.00975144	0.448566	97.5046
LIM A	T1	Limnopolar	4.62534	3.43736	54.3161	13.73	0.866643	6.62154	2.48308	10.5263	0.311602	0.0194751	0.457665	97.3951
LIM A	T1	Limnopolar	4.35845	3.50826	54.6858	13.8767	0.693834	6.9872	2.35513	10.6127	0.156357	-0.00977231	0.498388	97.7231
LIM A	T1	Limnopolar	4.56691	3.63011	54.6176	13.8569	0.858736	6.99675	2.5079	10.1585	0.136617	0.0487918	0.214684	97.5934
LIM A	T1	Limnopolar	4.32512	3.77838	54.7524	13.7271	0.732244	6.94168	2.43105	9.98781	0.244081	0.0683428	0.634612	97.6228
LIM A	T1	Limnopolar	4.18123	3.1212	55.3277	13.005	0.971694	6.47796	2.73841	11.5033	0.294453	-0.00981509	0.53983	98.1509
LIM B	T2	Limnopolar	3.80544	2.60269	58.3731	13.3585	1.26191	5.76732	2.63226	9.99668	0.226749	-0.108445	0.66053	98.5767
LIM B	T2	Limnopolar	4.5	3.75652	54.2348	14.1652	0.870652	6.74022	2.44565	10.6728	0.146739	-0.0880435	0.371739	97.8163
LIM B	T2	Limnopolar	4.44318	3.42844	54.7861	15.1718	0.709333	7.06377	2.27578	10.0587	0.197037	0.0689629	0.325111	98.5283
LIM B	T2	Limnopolar	4.45502	3.30945	54.6255	14.54	0.891005	6.64827	2.47719	10.4277	0.186034	0.0391651	0.293738	97.8931
LIM B	T2	Limnopolar	4.06652	3.41979	54.7951	14.9922	0.852499	7.11395	2.32232	9.80863	0.16658	0.0391953	0.42135	97.9981
LIM B	T2	Limnopolar	4.67733	3.05901	55.4668	13.8544	1.03612	6.53247	2.65443	10.973	0.148017	-0.0690744	0.335504	98.6679
LIM B	T2	Limnopolar	3.81132	3.36062	55.1318	14.9317	0.832807	7.00537	2.29267	10.0133	0.205752	-0.0293932	0.411505	97.9675
LIM B	T2	Limnopolar	3.91852	3.33221	55.4065	14.8923	0.713347	6.80123	2.31593	9.80119	0.166122	0.0293156	0.351788	97.7285
LIM B	T2	Limnopolar	4.62775	2.96018	56.0855	13.7747	1.0262	6.24598	2.70363	10.7356	0.118407	-0.0690709	0.473629	98.6825
LIM B	T2	Limnopolar	3.72817	2.92788	56.1568	13.4097	1.09308	6.26567	2.82053	10.6087	0.25375	-0.0683172	0.419663	97.6156
LIM B	T2	Limnopolar	4.78884	4.08779	52.924	14.0407	0.691172	8.15583	2.52772	10.8514	0.207352	0.0691172	0.385082	98.729
LIM B	T2	Limnopolar	6.61419	3.52891	54.4461	15.0735	0.796526	7.05783	2.40974	10.3246	0.252065	-0.100826	0.42347	100.826
LIM B	T2	Limnopolar	7.13619	3.53287	54.4424	14.6146	0.734756	6.8745	2.50622	10.357	0.161042	0.0100652	0.281824	100.651
LIM B	T2	Limnopolar	5.88277	3.59223	54.9227	14.9239	0.756789	6.99273	2.41163	10.8069	0.211901	0.141267	0.272444	100.915
LIM B	T2	Limnopolar	4.82777	3.55937	54.0199	15.4076	0.747272	6.98109	2.34014	9.91118	0.147488	-0.0688277	0.442464	98.3154
LIM B	T2	Limnopolar	5.43566	3.34733	55.106	15.2878	0.849322	6.92447	2.33813	10.1219	0.199841	-0.0299761	0.339729	99.9202
LIM B	T2	Limnopolar	4.96782	3.34145	54.4588	15.3273	0.73926	7.09689	2.28678	9.90608	0.226706	0.0197136	0.187279	98.5581
LIM B	T2	Limnopolar	5.3065	3.60048	55.0487	14.0151	0.843088	6.89349	2.49951	10.4146	0.238048	-0.0595121	0.37691	99.1769
LIM B	T2	Limnopolar	5.25684	3.01246	56.4088	13.6758	1.00748	6.33414	2.73316	10.7132	0.219451	0.00997503	0.389026	99.7602
LIM B	T2	Limnopolar	4.94054	2.95835	56.7166	13.7658	1.00604	6.20556	2.65953	10.5983	0.199215	0.0398431	0.527921	99.6177

## Sheet: Bransfield volcanism
		WGS84 Lat/Long (Decimal Degrees)						wt%
Sample	Reference	Latitude_min	Latitude_max	Longitude_min	Longitude_max	Location_comment	Classification	SiO2	TiO2	Al2O3	Fe2O3	FeO	MnO	MgO	CaO	Na2O	K2O	P2O5	H2O-	H2O+	CO2	Total	LOI
6	Birkenmajer et al. (1981)	-62.25	-62.25	-58.5	-58.5	inner Admiralty Bay, Ezcurra Inlet, Arctowski Cove, Rakusa Point Formation	South Shetland Islands	53.9	0.84	17.8	2.06	4.21	0.18	5.08	8.52	3.55	0.68	0.17			0.28	97.27	0.28
10	Birkenmajer et al. (1981)	-62.25	-62.25	-58.5	-58.5	inner Admiralty Bay, Ezcurra Inlet, Arctowski Cove, Skua Cliff Formation	South Shetland Islands	51.7	0.84	20.2	3.94	4.3	0.14	3.79	9.68	3.41	0.39	0.15			0.19	98.73	0.19
12	Birkenmajer et al. (1981)	-62.25	-62.25	-58.5	-58.5	inner Admiralty Bay, Jardine Peak	South Shetland Islands	55.4	0.7	16.7	3.02	3.27	0.1	5.46	8.42	3.52	0.76	0.1			0.28	97.73	0.28
19	Birkenmajer et al. (1981)	-62.25	-62.25	-58.5	-58.5	inner Admiralty Bay, Ezcurra Inlet, Arctowski Cove, Skua Cliff Formation	South Shetland Islands	49	0.84	20.3	4.36	4.14	0.24	5.05	8.94	3.71	0.2	0.14			0.29	97.21	0.29
20	Birkenmajer et al. (1981)	-62.25	-62.25	-58.5	-58.5	inner Admiralty Bay, Ezcurra Inlet, Arctowski Cove, Hala Formation	South Shetland Islands	57	0.79	17.5	3.02	3.3	0.13	4.03	7.12	3.73	1.6	0.2			0.25	98.67	0.25
27	Birkenmajer et al. (1981)	-62.25	-62.25	-58.5	-58.5	inner Admiralty Bay, Herve Cove	South Shetland Islands	54.7	0.65	17.4	3.09	3.49	0.12	3.9	7.3	3.73	0.43	0.18			0.44	95.43	0.44
32	Birkenmajer et al. (1981)	-62.25	-62.25	-58.5	-58.5	inner Admiralty Bay, Jersak Hills	South Shetland Islands	57	0.78	16.9	2.2	4.86	0.13	3.25	7.06	3.78	1.6	0.19			0.27	98.02	0.27
34	Birkenmajer et al. (1981)	-62.25	-62.25	-58.5	-58.5	inner Admiralty Bay, Baranowski Glacier, Llano Point Formation	South Shetland Islands	53.6	1.43	15.7	4.35	5.58	0.15	3.94	7.92	3.51	1.17	0.31			1.08	98.74	1.08
41	Birkenmajer et al. (1981)	-62.25	-62.25	-58.5	-58.5	inner Admiralty Bay, Jersak Hills	South Shetland Islands	55.1	1.12	17.3	4.49	3.8	0.18	3.28	7.78	3.62	1.12	0.19			0.45	98.43	0.45
48	Birkenmajer et al. (1981)	-62.25	-62.25	-58.5	-58.5	inner Admiralty Bay, Paradise Cove, Uchatka Point Formation	South Shetland Islands	40.7	0.92	10.3	4.04	2.98	0.14	2.05	10.8	3.3	0.79	0.12			2	78.14	2
54	Birkenmajer et al. (1981)	-62.25	-62.25	-58.5	-58.5	inner Admiralty Bay, Point Hennequin	South Shetland Islands	59.5	0.83	17.3	3.37	2.51	0.13	1.92	5.94	4.42	2	0.2			0.91	99.03	0.91
62	Birkenmajer et al. (1981)	-62.25	-62.25	-58.5	-58.5	inner Admiralty Bay, Dufayel Island, Dalmor Bank Formation	South Shetland Islands	55	0.78	17.9	2.63	4.34	0.13	3.6	7.43	3.23	1.5	0.19			1.38	98.11	1.38
75	Birkenmajer et al. (1981)	-62.25	-62.25	-58.5	-58.5	inner Admiralty Bay, Herve Cove	South Shetland Islands	62.8	0.8	14.4	1.92	4.32	0.17	2.85	3.8	5.25	0.48	0.2			0.51	97.5	0.51
81	Birkenmajer et al. (1981)	-62.25	-62.25	-58.5	-58.5	inner Admiralty Bay, Dufayel Island, Dalmor Bank Formation	South Shetland Islands	44	0.82	17.6	1.75	6.19	0.18	4.36	9.9	2.52	0.78	0.17			6.36	94.63	6.36
01C	Birkenmajer et al. (1981)	-62.25	-62.25	-58.5	-58.5	inner Admiralty Bay, Ezcurra Inlet, Point Thomas Formation	South Shetland Islands	48.8	0.78	20.3	4.5	3.04	0.23	4.98	9.96	3.16	0.18	0.09			0.45	96.47	0.45
29A	Birkenmajer et al. (1981)	-62.25	-62.25	-58.5	-58.5	inner Admiralty Bay, Sphinx Hill	South Shetland Islands	73.2	0.5	12.9	0.6	2.14	0.07	0.63	1.86	4.01	2.32	0.09			0.33	98.65	0.33
33A	Birkenmajer et al. (1981)	-62.25	-62.25	-58.5	-58.5	inner Admiralty Bay, Paradise Cove, Demay Point Formation	South Shetland Islands	80.7	0.14	9.6	1.21	0.28	0.03	0.09	0.8	3.13	2.94	0.02			0.67	99.61	0.67
39A	Birkenmajer et al. (1981)	-62.25	-62.25	-58.5	-58.5	inner Admiralty Bay, Jersak Hills	South Shetland Islands	56.1	1.11	15.7	3.63	4.77	0.16	2.98	6.58	4.31	1.34	0.36			0.31	97.35	0.31
43A	Birkenmajer et al. (1981)	-62.25	-62.25	-58.5	-58.5	inner Admiralty Bay, Baranowski Glacier, Llano Point Formation	South Shetland Islands	54.3	1.24	16.7	4.07	4.45	0.15	3.22	7.82	3.82	0.73	0.24			0.25	96.99	0.25
60C	Birkenmajer et al. (1981)	-62.25	-62.25	-58.5	-58.5	inner Admiralty Bay, Ezcurra Inlet, Point Thomas Formation	South Shetland Islands	47.9	0.91	18	4.87	3.81	0.2	6.05	9.57	3.51	0.23	0.16			0.32	95.53	0.32
61B	Birkenmajer et al. (1981)	-62.25	-62.25	-58.5	-58.5	inner Admiralty Bay, Dufayel Island, Gdynia Point Formation	South Shetland Islands	54.9	0.71	17.3	2.35	4	0.11	3.41	6.53	3.46	0.52	0.17			3.14	96.6	3.14
87A	Birkenmajer et al. (1981)	-62.25	-62.25	-58.5	-58.5	inner Admiralty Bay, Paradise Cove, Demay Point Formation	South Shetland Islands	64.1	0.67	14.8	5.06	0.79	0.1	0.48	2.72	4.35	2.55	0.13			1.88	97.63	1.88
93	Birkenmajer et al. (1985)	-62	-62	-58.27	-58.5	inner Admiralty Bay, Martel Inlet, Keller Peninsula, Visca Anchorage	South Shetland Islands	51.3	0.63	17.6	4.34	3.87	0.14	3.24	7.02	2.58	0.83	0.22			5.76	97.53	5.76
94	Birkenmajer et al. (1985)	-62	-62	-58.27	-58.5	inner Admiralty Bay, martel Inlet, Domeyko Glacier	South Shetland Islands	53.6	0.72	19.7	3.31	3.69	0.16	2.71	6.06	3.12	1.1	0.29			2.34	96.8	2.34
95	Birkenmajer et al. (1985)	-62	-62	-58.27	-58.5	inner Admiralty Bay, Martel Inlet, Ullman Spur	South Shetland Islands	66.8	0.53	15.5	3.24	0.9	0.07	1	3.53	4.8	1.79	0.23			1.06	99.45	1.06
98	Birkenmajer et al. (1985)	-62	-62	-58.27	-58.5	inner Admiralty Bay, Martel Inlet, Keller Peninsula	South Shetland Islands	55.4	0.79	17.9	3.47	3.21	0.13	2.07	6.61	3.82	1.05	0.46			3.63	98.54	3.63
101	Birkenmajer et al. (1985)	-62	-62	-58.27	-58.5	inner Admiralty Bay, Martel Inlet, Keller Peninsula	South Shetland Islands	57.3	0.79	16	2.52	3.21	0.19	1.67	5.62	4.64	1.47	0.37			2.93	96.71	2.93
105	Birkenmajer et al. (1985)	-62	-62	-58.27	-58.5	inner Admiralty Bay, Martel Inlet, Keller Peninsula	South Shetland Islands	48.9	1.01	18	4.38	5.03	0.23	3.36	6.46	1.72	1.01	0.44			3.77	94.31	3.77
111	Birkenmajer et al. (1985)	-62	-62	-58.27	-58.5	inner Admiralty Bay, Martel Inlet, Keller Peninsula, Visca Anchorage	South Shetland Islands	53.1	0.64	19	3.64	3.61	0.14	3.49	6.85	4.26	0.57	0.23			2.38	97.91	2.38
119	Birkenmajer et al. (1985)	-62	-62	-58.27	-58.5	inner Admiralty Bay, martel Inlet, Domeyko Glacier	South Shetland Islands	57	0.67	18.1	4.42	2.33	0.13	1.99	3.78	5.86	1.32	0.21			1.67	97.48	1.67
120	Birkenmajer et al. (1985)	-62	-62	-58.27	-58.5	inner Admiralty Bay, martel Inlet, Domeyko Glacier	South Shetland Islands	58.3	0.45	16.7	3.51	2.45	0.07	2.85	6.12	2.82	1.87	0.14			2.74	98.02	2.74
131	Birkenmajer et al. (1985)	-62	-62	-58.27	-58.5	inner Admiralty Bay, Martel Inlet, Ullman Spur	South Shetland Islands	61.9	0.72	16.6	2.95	2.49	0.12	1.94	2.79	5.3	2.83	0.32			0.33	98.29	0.33
132	Birkenmajer et al. (1985)	-62	-62.05	-58.27	-58.5	inner Admiralty Bay, Martel Inlet, Goetel Glacier	South Shetland Islands	48.8	0.84	19.5	4.99	3.61	0.17	4.06	5.74	4.64	1.65	0.28			2.33	96.61	2.33
224	Birkenmajer et al. (1985)	-62.05	-62.05	-58.4	-58.4	inner Admiralty Bay, Wegger Peak Group	South Shetland Islands	54	0.69	18.6	4.51	3.68	0.14	4.04	7.46	4.02	1.42	0.25			0.23	99.04	0.23
226	Birkenmajer et al. (1985)	-62.05	-62.05	-58.4	-58.4	inner Admiralty Bay, Wegger Peak Group	South Shetland Islands	54.4	0.62	17.8	4.31	3.43	0.15	4.29	6.53	3.9	1.95	0.21			0.28	97.87	0.28
227	Birkenmajer et al. (1985)	-62.05	-62.05	-58.4	-58.4	inner Admiralty Bay, Wegger Peak Group	South Shetland Islands	52.5	0.94	17.8	5.79	3.59	0.17	4.21	8.14	3.42	1.26	0.27			0.17	98.26	0.17
233	Birkenmajer et al. (1985)	-62.05	-64.2	-58.4	-58.4	inner Admiralty Bay, Wegger Peak Group	South Shetland Islands	57.2	0.74	18.1	4.34	3.41	0.15	3.11	6.09	3.08	1.87	0.15			0.88	99.12	0.88
234	Birkenmajer et al. (1985)	-62.05	-62.05	-58.4	-58.4	inner Admiralty Bay, Wegger Peak Group	South Shetland Islands	54	0.53	17	4.08	3.62	0.14	5.1	9.05	3.74	1.95	0.18			0.15	99.54	0.15
240	Birkenmajer et al. (1985)	-62.05	-62.05	-58.4	-58.4	inner Admiralty Bay, Cardozo Cove, Znosko Glacier, Znosko Glacier Formation	South Shetland Islands	55.6	0.71	17.2	4.02	3.45	0.13	4.05	4.89	4.12	2.42	0.23			0.38	97.2	0.38
242	Birkenmajer et al. (1985)	-62.05	-62.05	-58.4	-58.4	inner Admiralty Bay, Cardozo Cove, Znosko Glacier, Znosko Glacier Formation	South Shetland Islands	53.5	0.6	18	3.98	3.62	0.14	4.92	4.85	4.12	0.72	0.19			2.49	97.13	2.49
244	Birkenmajer et al. (1985)	-62.05	-62.05	-58.4	-58.4	inner Admiralty Bay, cardozo Cove, Admiralen Peak	South Shetland Islands	55.5	0.56	18.1	3.63	3.46	0.13	3.52	7.43	2.94	1.7	0.16			1.01	98.14	1.01
A140	Birkenmajer et al. (1991)	-62.05	-62.05	-58.4	-58.4	Point Hennequin, Admiralty Bay Group	South Shetland Islands	62.57	0.82	16.68	2.72	3.55	0.12	2.47	6.5	3.43	0.81	0.26				103.29	3.36
A141	Birkenmajer et al. (1991)	-62.05	-62.05	-58.4	-58.4	Point Hennequin, Vieville Glacier Formation	South Shetland Islands	61.94	0.79	16.47	4.67	2.03	0.11	2.42	5.16	3.85	2.3	0.2				101.23	1.29
A144	Birkenmajer et al. (1991)	-62.05	-62.05	-58.4	-58.4	Mount Wawel, Point Hennequin Group	South Shetland Islands	56.59	0.77	17.9	3.83	3.77	0.12	4.12	7.72	3.56	1.27	0.27				101.18	1.26
A155	Birkenmajer et al. (1991)	-62.05	-62.05	-58.4	-58.4	Low Head, Cape Syrezol Group	South Shetland Islands	49.83	0.77	16.6	3.07	5.3	0.15	12.53	8.53	2.73	0.38	0.05				102.01	2.07
A179	Birkenmajer et al. (1991)	-62.05	-62.05	-58.4	-58.4	Dunikowski Ridge, Legru Bay, Dunikowski Ridge Formation	South Shetland Islands	53.11	0.83	18.23	3.93	4.15	0.15	6.34	9.11	3.29	0.71	0.06				101.8	1.89
A195	Birkenmajer et al. (1991)	-62.05	-62.05	-58.4	-58.4	Brama, Baranowski Glacier Group	South Shetland Islands	56.63	0.7	17.41	2.67	3.55	0.14	5.09	9.74	3.21	0.72	0.06				103.3	3.38
A200	Birkenmajer et al. (1991)	-62.05	-62.05	-58.4	-58.4	Point Thomas, Point Thomas Formation	South Shetland Islands	52.62	0.78	20.52	4.54	3.44	0.14	4.12	9.72	3.26	0.69	0.11				101.28	1.34
A201	Birkenmajer et al. (1991)	-62.05	-62.05	-58.4	-58.4	Ragusa Point, Admiralty Bay Group	South Shetland Islands	64.87	0.82	16.04	2.39	3.14	0.11	1.39	4.5	4.01	2.41	0.26				103.3	3.36
A202	Birkenmajer et al. (1991)	-62.05	-62.05	-58.4	-58.4	Rakusa Point, Ezcurra Inlet Group	South Shetland Islands	58.21	0.81	17.44	3.61	3.87	0.13	3.8	6.67	3.42	1.79	0.18				100.74	0.81
A221	Birkenmajer et al. (1991)	-62.05	-62.05	-58.4	-58.4	Martins Head, Legru Bay, Dunikowski Ridge Formation	South Shetland Islands	53.94	0.76	19.82	4.27	3.47	0.15	3.92	8.89	3.72	0.84	0.18				101.05	1.09
A224	Birkenmajer et al. (1991)	-62.05	-62.05	-58.4	-58.4	Wegger Peak	South Shetland Islands	56.75	0.66	19.35	3.45	3.24	0.11	3.06	7.48	4.04	1.57	0.2				101.32	1.41
A250	Birkenmajer et al. (1991)	-62.05	-62.05	-58.4	-58.4	Jardine Peak, Admiralty Bay Group	South Shetland Islands	58.04	0.67	17.13	3.32	3.23	0.12	5.34	7.77	3.31	0.93	0.08				101.2	1.26
A369	Birkenmajer et al. (1991)	-62.05	-62.05	-58.4	-58.4	Barton Buttress, Martel Inlet Group	South Shetland Islands	59.06	0.77	18.09	3.44	3.54	0.13	3.1	6.75	4.45	0.45	0.17				104.08	4.13
A451	Birkenmajer et al. (1991)	-62.05	-62.05	-58.4	-58.4	Dufayel Island, Dufayel Island Group	South Shetland Islands	51.52	0.94	19.28	2.93	6.36	0.24	4.66	6.79	1.94	5.09	0.2				108.07	8.12
A452	Birkenmajer et al. (1991)	-62.05	-62.05	-58.4	-58.4	Dufayel Island, Gdynia Point, Cardozo Cove Group	South Shetland Islands	55.06	0.94	18.63	4.03	4.25	0.16	3.07	6.37	2.55	4.59	0.28				103.21	3.28
A500	Birkenmajer et al. (1991)	-62.05	-62.05	-58.4	-58.4	Noel Hill	South Shetland Islands	57.33	0.7	17.93	3.19	3.64	0.16	4.01	7.41	4.1	1.36	0.13				101.14	1.18
A677	Birkenmajer et al. (1991)	-62.05	-62.05	-58.4	-58.4	Magda nunatak, Mazurek Point Formation	South Shetland Islands	52.32	0.8	16.42	5.61	3.15	0.19	9.33	9.18	2.62	0.21	0.11				103.69	3.75
19.1	De Almeida et al. (2000)	-62.5417	-62.5667	-59.5417	-59.625	Fort Point	South Shetland Islands	56.22	0.45	17.1	6.7		0.12	4.78	8.54	2.95	1.05	0.2				100.07	1.96
20	De Almeida et al. (2000)	-62.5417	-62.5667	-59.5417	-59.625	Fort Point	South Shetland Islands	63.72	0.48	15.77	5.16		0.12	2.04	4.39	4.02	2.06	0.13				99.06	1.17
26.3	De Almeida et al. (2000)	-62.5417	-62.5667	-59.5417	-59.625	Fort Point	South Shetland Islands	53.33	0.59	19.29	7.8		0.19	4.74	9.16	3.06	0.36	0.09				100.05	1.44
28.3	De Almeida et al. (2000)	-62.5417	-62.5667	-59.5417	-59.625	Fort Point	South Shetland Islands	53.95	0.78	18.87	8.49		0.16	4.57	9.2	2.95	0.2	0.11				99.87	0.59
8.2A	De Almeida et al. (2000)	-62.5417	-62.5667	-59.5417	-59.625	Fort Point	South Shetland Islands	57.26	0.78	16.42	7.59		0.13	3.21	7.05	3.47	1.59	0.18				98.42	0.74
HA16.2A	De Almeida et al. (2000)	-62.5417	-62.5667	-59.5417	-59.625	Fort Point	South Shetland Islands	76.26	0.2	11.33	1.31		0.02	0.17	0.34	2.46	5.91	0.02				98.41	0.39
HA16.2B	De Almeida et al. (2000)	-62.5417	-62.5667	-59.5417	-59.625	Fort Point	South Shetland Islands	54.36	0.83	17.98	8.08		0.11	3.24	7.64	3.76	0.6	0.21				98.25	1.44
HA17.2A	De Almeida et al. (2000)	-62.5417	-62.5667	-59.5417	-59.625	Fort Point	South Shetland Islands	55.99	0.61	17.4	7.46		0.14	3.89	7.26	3.67	1.05	0.13				99.09	1.49
HA18.1	De Almeida et al. (2000)	-62.5417	-62.5667	-59.5417	-59.625	Fort Point	South Shetland Islands	63.4	0.5	16.31	5.25		0.13	2.05	4.75	4.19	1.75	0.15				100.01	1.53
HA23.2	De Almeida et al. (2000)	-62.5417	-62.5667	-59.5417	-59.625	Fort Point	South Shetland Islands	56.7	0.61	17.47	8.45		0.13	3.62	7.44	3.63	0.68	0.03				99.74	0.98
HA28.1	De Almeida et al. (2000)	-62.5417	-62.5667	-59.5417	-59.625	Fort Point	South Shetland Islands	68.6	0.28	15.78	3.41		0.08	1.61	4.95	4.06	0.6	0.08				100.47	1.02
HA7.3	De Almeida et al. (2000)	-62.5417	-62.5667	-59.5417	-59.625	Fort Point	South Shetland Islands	57.93	0.69	15.95	8.09		0.15	3.3	6.25	4.31	1.21	0.18				98.55	0.49
HA8.1.1	De Almeida et al. (2000)	-62.5417	-62.5667	-59.5417	-59.625	Fort Point	South Shetland Islands	57.99	0.75	16.36	7.26		0.13	3.07	6.61	3.66	1.79	0.15				98.56	0.79
HA9.1	De Almeida et al. (2000)	-62.5417	-62.5667	-59.5417	-59.625	Fort Point	South Shetland Islands	57.46	0.87	16.1	7.66		0.15	3.28	6.44	3.49	1.83	0.18				98.61	1.15
AF-12A	De Almeida et al. (2003)	-62.1417	-62.2292	-58.85	-59.0083	Fildes Peninsula	South Shetland Islands	50.34	0.74	21.98	8.29		0.14	3.34	10.06	2.93	0.27	0.11				102.71	4.51
AF-14	De Almeida et al. (2003)	-62.1417	-62.2292	-58.85	-59.0083	Fildes Peninsula	South Shetland Islands	50.14	0.84	19.89	9.64		0.18	4.31	9.97	3.31	0.57	0.13				99.99	1.01
AF-16A	De Almeida et al. (2003)	-62.1417	-62.2292	-58.85	-59.0083	Fildes Peninsula	South Shetland Islands	52.64	0.71	20.64	7.96		0.14	4.25	10.39	1.84	0.4	0.12				99.2	0.11
AF-16B	De Almeida et al. (2003)	-62.1417	-62.2292	-58.85	-59.0083	Fildes Peninsula	South Shetland Islands	48.41	0.85	21.43	6.33		0.11	2.65	13.83	1.75	0.07	0.15				100.24	4.66
AF-20	De Almeida et al. (2003)	-62.1417	-62.2292	-58.85	-59.0083	Fildes Peninsula	South Shetland Islands	49.15	0.83	21.13	9.35		0.12	3.04	10.07	3.12	0.35	0.13				100.75	3.46
AF-21	De Almeida et al. (2003)	-62.1417	-62.2292	-58.85	-59.0083	Fildes Peninsula	South Shetland Islands	52.14	0.85	17.96	10.05		0.18	3.73	7.79	3.58	0.67	0.15				99.13	2.03
AF-2A	De Almeida et al. (2003)	-62.1417	-62.2292	-58.85	-59.0083	Fildes Peninsula	South Shetland Islands	51.44	0.93	16.75	8.79		0.14	4.98	8.41	2.95	0.94	0.14				99.55	4.08
AF-2B	De Almeida et al. (2003)	-62.1417	-62.2292	-58.85	-59.0083	Fildes Peninsula	South Shetland Islands	53.22	0.88	17.18	8.22		0.14	4.68	8.35	3.18	1.03	0.14				99.64	2.62
AF-5	De Almeida et al. (2003)	-62.1417	-62.2292	-58.85	-59.0083	Fildes Peninsula	South Shetland Islands	50.34	0.45	20.56	7.59		0.12	6.15	10.9	2.16	0.79	0.09				100.93	1.78
HA1.1	De Almeida et al. (2003)	-62.5417	-62.5667	-59.5417	-59.625	Fort Point	South Shetland Islands	47.47	0.83	25.74	8.67		0.12	3.06	9.33	3.23	0.45	0.04				100.95	2.01
98-10	Demant et al. (2004)	-62.67	-62.67	-61	-61	Byers Peninsula, Cerro Negro	South Shetland Islands	48.32	0.39	13.92	3.49	4.68	0.15	11.22	12.18	1.52	0.14	0.08				98.8	2.71
98-11	Demant et al. (2004)	-62.68	-62.68	-61.11	-61.11	Byers Peninsula, Sealer Hill	South Shetland Islands	45.77	1.14	20.37	4.43	5.65	0.15	4.58	12	2.56	0.2	0.18				99.23	2.2
98-12	Demant et al. (2004)	-62.68	-62.68	-61.11	-61.11	Byers Peninsula, Sealer Hill	South Shetland Islands	45.97	1.12	20.51	3.79	6.24	0.15	4.88	12.16	2.29	0.18	0.18				99.13	1.66
98-17	Demant et al. (2004)	-62.68	-62.68	-61.11	-61.11	Byers Peninsula, Sealer Hill	South Shetland Islands	53.53	1.58	15.83	4.66	5.71	0.19	3.15	7.44	3.34	0.97	0.39				99.03	2.24
98-20	Demant et al. (2004)	-62.65	-62.65	-61.06	-61.06	Byers Peninsula, Chester Cone near Basalt Lake	South Shetland Islands	50.4	1.29	17.34	4.62	6.23	0.2	4.17	9.23	3.23	0.22	0.25				99.65	2.47
98-27A	Demant et al. (2004)	-62.63	-62.63	-61.58	-61.58	Byers Peninsula, dyke	South Shetland Islands	57.51	1.3	14.79	2.87	6.23	0.2	2.19	5.99	3.67	0.69	0.38				99.13	3.31
98-29	Demant et al. (2004)	-62.67	-62.67	-61.25	-61.25	Byers Peninsula, Devils Point	South Shetland Islands	54.54	0.89	18.5	2.8	5.01	0.14	2.62	7.81	3.79	0.86	0.16				99.42	2.3
98-30	Demant et al. (2004)	-62.67	-62.67	-61.25	-61.25	Byers Peninsula, Devils Point	South Shetland Islands	49.07	0.98	16.61	3.01	6.07	0.15	8.18	9.04	2.72	0.27	0.23				100.79	4.46
98-32	Demant et al. (2004)	-62.64	-62.64	-61.1	-61.1	Byers Peninsula, Usnea plug	South Shetland Islands	56.84	0.7	17.1	4.35	2.96	0.21	2.8	6.19	3.87	0.78	0.23				99.96	3.93
98-34	Demant et al. (2004)	-62.66	-62.66	-61.08	-61.08	Byers Peninsula, Falso Negro	South Shetland Islands	55.05	1.54	15.73	3.14	6.12	0.24	2.71	6.95	3.48	0.4	0.55				99.12	3.21
98-5	Demant et al. (2004)	-62.67	-62.67	-61	-61	Byers Peninsula, Cerro Negro	South Shetland Islands	48.83	0.99	16.61	3.56	6.27	0.17	6.61	11.63	2.35	0.23	0.15				99.05	1.65
98-6	Demant et al. (2004)	-62.67	-62.67	-61	-61	Byers Peninsula, Cerro Negro	South Shetland Islands	49.15	1.08	16.74	3.81	6.47	0.17	5.93	10.71	2.52	0.07	0.24				99.28	2.39
98-9	Demant et al. (2004)	-62.67	-62.67	-61	-61	Byers Peninsula, Cerro Negro	South Shetland Islands	53.1	0.65	16.63	2.84	5.7	0.16	6.06	10.01	2.51	0.38	0.1				100.58	2.44
13DR-02	Fretzdorff et al. (2004)	-62.1117	-62.1117	-56.515	-56.515		Bransfield subalkaline with significant subduction influence	65.12	0.85	11.54	6.32		0.1	3.67	7.02	2.14	0.26	0.09				98.73	1.62
13DR-03	Fretzdorff et al. (2004)	-62.1117	-62.1117	-56.515	-56.515		Bransfield subalkaline with significant subduction influence	51.26	1.18	16.85	9.49		0.15	5.8	10.58	3.25	0.38	0.09				98.95	-0.08
14DR-01	Fretzdorff et al. (2004)	-62.07	-62.07	-56.3883	-56.3883		Bransfield subalkaline with significant subduction influence	47.88	1.21	17.29	9.44		0.14	7.78	12.36	2.85	0.44	0.11				99.48	-0.02
14DR-06	Fretzdorff et al. (2004)	-62.07	-62.07	-56.3883	-56.3883		Bransfield alkaline	47.22	1.94	15	12.22		0.17	9.1	8.74	3.74	1.21	0.44				99.18	-0.6
15DR-01gl	Fretzdorff et al. (2004)	-62.04	-62.04	-56.3267	-56.3267		Bransfield subalkaline with significant subduction influence	50.84	1.77	14.96	11.1		0.18	5.5	10.15	3.21	0.38	0.24				98.33
16DR-01	Fretzdorff et al. (2004)	-62.0017	-62.0017	-56.235	-56.235		Bransfield subalkaline with significant subduction influence	50.27	1.19	16.65	8.7		0.12	6.49	11.58	2.57	0.39	0.13				98.36	0.27
16DR-02	Fretzdorff et al. (2004)	-62.0017	-62.0017	-56.235	-56.235		Bransfield subalkaline with significant subduction influence	50.54	1.19	16.79	8.75		0.13	7.11	11.55	2.72	0.48	0.15				99.87	0.46
16DR-11	Fretzdorff et al. (2004)	-62.0017	-62.0017	-56.235	-56.235		Bransfield subalkaline with significant subduction influence	63.28	1.05	15.3	6.79		0.14	1.47	4.02	5.21	1.53	0.24				98.93	-0.1
17DR-01	Fretzdorff et al. (2004)	-61.9733	-61.9733	-56.18	-56.18		Bransfield subalkaline with significant subduction influence	50.09	1.31	16.61	9.11		0.14	6.66	11.22	2.83	0.51	0.15				99.09	0.46
17DR-02	Fretzdorff et al. (2004)	-61.9733	-61.9733	-56.18	-56.18		Bransfield subalkaline with minor subduction influence	53.46	1.41	15.31	9.76		0.19	5.17	8.77	3.94	0.56	0.2				99.23	0.46
17DR-06	Fretzdorff et al. (2004)	-61.9733	-61.9733	-56.18	-56.18		Bransfield subalkaline with significant subduction influence	53.92	1.62	16.14	10.51		0.16	3.66	7.79	4.42	0.34	0.15				98.93	0.22
18DR-01	Fretzdorff et al. (2004)	-61.88	-61.88	-55.9833	-55.9833		Bransfield subalkaline with significant subduction influence	51.14	0.6	15.44	7.86		0.13	10.71	9.46	2.78	0.41	0.08				98.63	0.02
18DR-09	Fretzdorff et al. (2004)	-61.88	-61.88	-55.9833	-55.9833		Bransfield subalkaline with significant subduction influence	51.37	0.6	15.62	7.7		0.13	10.49	9.55	2.84	0.41	0.08				99.11	0.32
20DR-01	Fretzdorff et al. (2004)	-61.81	-61.81	-55.4767	-55.4767		Bransfield alkaline	44.39	2.57	14.87	12.12		0.14	8.63	8.02	3.58	2.09	0.69				98.84	1.74
20DR-02	Fretzdorff et al. (2004)	-61.81	-61.81	-55.4767	-55.4767		Bransfield subalkaline with significant subduction influence	55.78	0.78	16.74	6.65		0.12	4.3	5.13	3.74	2.79	0.15				99.46	3.28
21DR-01	Fretzdorff et al. (2004)	-61.8317	-61.8317	-55.4733	-55.4733		Bransfield subalkaline with significant subduction influence	57.54	0.78	17.87	6.36		0.1	4.51	7.07	3.61	0.88	0.14				101.03	2.17
23DR-02	Fretzdorff et al. (2004)	-61.7617	-61.7617	-55.4167	-55.4167		Bransfield subalkaline with significant subduction influence	54.15	0.82	18.71	7.75		0.09	2.74	8.25	3.12	2.21	0.26				99.77	1.67
23DR-10	Fretzdorff et al. (2004)	-61.7617	-61.7617	-55.4167	-55.4167		Bransfield subalkaline with significant subduction influence	53.55	0.8	18.45	7.53		0.1	2.54	8.06	3.46	1.88	0.28				99.39	2.74
23DR-12	Fretzdorff et al. (2004)	-61.7617	-61.7617	-55.4167	-55.4167		Bransfield subalkaline with significant subduction influence	53.46	0.78	18.95	7.04		0.11	2.05	8.39	3.02	2.04	0.24				98.06	1.98
25DR-02	Fretzdorff et al. (2004)	-61.89	-61.89	-55.815	-55.815		Bransfield subalkaline with minor subduction influence	49.61	1.32	15.91	8.83		0.14	9.85	9.32	3.47	0.47	0.2				99.25	0.13
25DR-04	Fretzdorff et al. (2004)	-61.89	-61.89	-55.815	-55.815		Bransfield subalkaline with minor subduction influence	49.12	1.88	15.86	10.17		0.16	7.71	9.99	3.75	0.38	0.25				99.39	0.12
25DR-06	Fretzdorff et al. (2004)	-61.89	-61.89	-55.815	-55.815		Bransfield alkaline	47.79	2.01	15.11	11.6		0.16	8.79	8.53	3.45	1.21	0.45				98.87	-0.23
26DR-01	Fretzdorff et al. (2004)	-61.9267	-61.9267	-55.8883	-55.8883		Bransfield alkaline	45.89	2.15	15.36	11.82		0.16	8.92	8.02	4.14	1.52	0.66				99.89	1.25
26DR-03	Fretzdorff et al. (2004)	-61.9267	-61.9267	-55.8883	-55.8883		Bransfield alkaline	47.47	1.75	15.42	10.67		0.15	8.35	8.07	3.29	1.45	0.4				98.11	1.09
26DR-05	Fretzdorff et al. (2004)	-61.9267	-61.9267	-55.8883	-55.8883		Bransfield alkaline	46	2.03	15.09	12.38		0.17	8.54	9.42	3.08	0.99	0.43				99.01	0.88
27DR-01	Fretzdorff et al. (2004)	-61.96	-61.96	-55.87	-55.87		Bransfield subalkaline with minor subduction influence	50.35	1.49	17.28	8.45		0.14	6.37	10.9	3.69	0.39	0.18				99.01	-0.23
27DR-04	Fretzdorff et al. (2004)	-61.96	-61.96	-55.87	-55.87		Bransfield subalkaline with minor subduction influence	50.74	1.48	17.01	8.55		0.14	6.13	10.49	3.56	0.39	0.19				98.58	-0.1
28DR-01	Fretzdorff et al. (2004)	-61.9883	-61.9883	-55.8967	-55.8967		Bransfield subalkaline with minor subduction influence	50.02	1.2	16.16	8.46		0.15	9.67	10.19	3.15	0.4	0.17				99.76	0.19
28DR-10	Fretzdorff et al. (2004)	-61.9883	-61.9883	-55.8967	-55.8967		Bransfield subalkaline with significant subduction influence	48.2	1.17	16.99	10.2		0.16	7.08	8.88	3.43	0.33	0.33				100.01	3.24
2DR-01	Fretzdorff et al. (2004)	-62.12	-62.12	-57.01	-57.01		Bransfield subalkaline with significant subduction influence	51.19	0.71	17.74	7.57		0.12	6.65	12.13	2.47	0.44	0.08				99.33	0.23
38DR-01	Fretzdorff et al. (2004)	-62.1817	-62.1817	-57.24	-57.24		Bransfield subalkaline with significant subduction influence	67	0.73	14.49	5.1		0.15	0.91	2.88	5.52	1.17	0.18				99.11	0.98
3DR-01	Fretzdorff et al. (2004)	-62.1167	-62.1167	-56.8883	-56.8883		Bransfield subalkaline with significant subduction influence	50.29	0.61	15.1	7.73		0.13	11.7	10.34	2.23	0.27	0.05				98.44	-0.01
3DR-02	Fretzdorff et al. (2004)	-62.1167	-62.1167	-56.8883	-56.8883		Bransfield subalkaline with significant subduction influence	51.55	0.86	18.1	7.88		0.13	6.72	11.56	2.94	0.31	0.09				99.73	-0.41
3DR-05	Fretzdorff et al. (2004)	-62.1167	-62.1167	-56.8883	-56.8883		Bransfield subalkaline with significant subduction influence	58.04	0.72	16.12	6.19		0.11	4.1	6.55	5.06	1.21	0.13				97.82	-0.41
3DR-07	Fretzdorff et al. (2004)	-62.1167	-62.1167	-56.8883	-56.8883		Bransfield subalkaline with significant subduction influence	65.7	0.77	15.83	4.44		0.07	0.98	3.34	5.28	1.97	0.15				98.87	0.34
3DR-08	Fretzdorff et al. (2004)	-62.1167	-62.1167	-56.8883	-56.8883		Bransfield subalkaline with significant subduction influence	67.63	0.6	14.71	3.85		0.07	0.71	2.55	5.22	2.43	0.11				98.37	0.49
3DR-09gl	Fretzdorff et al. (2004)	-62.1167	-62.1167	-56.8883	-56.8883		Bransfield subalkaline with significant subduction influence	72.39	0.7	12.41	4.6		0.09	0.57	1.65	3.9	2.94	0.17				99.42
3DR-11	Fretzdorff et al. (2004)	-62.1167	-62.1167	-56.8883	-56.8883		Bransfield subalkaline with significant subduction influence	56.71	0.86	16.94	7.79		0.14	4.14	8.34	3.73	0.96	0.13				99.63	-0.11
3DR-14	Fretzdorff et al. (2004)	-62.1167	-62.1167	-56.8883	-56.8883		Bransfield subalkaline with significant subduction influence	58.41	0.58	17.95	4.89		0.06	4.01	7.27	3.84	0.87	0.13				99.29	1.28
4DR-01	Fretzdorff et al. (2004)	-62.06	-62.06	-56.9633	-56.9633		Bransfield subalkaline with significant subduction influence	53.42	0.8	18.88	7.84		0.12	4.76	10.13	3.22	0.47	0.08				99.64	-0.08
4DR-07	Fretzdorff et al. (2004)	-62.06	-62.06	-56.9633	-56.9633		Bransfield subalkaline with significant subduction influence	53.26	0.76	18.41	7.86		0.13	5.54	10.27	3.06	0.43	0.07				100.05	0.26
4DR-09	Fretzdorff et al. (2004)	-62.06	-62.06	-56.9633	-56.9633		Bransfield subalkaline with significant subduction influence	57.71	1.31	16.02	9.81		0.16	2.37	6.15	4.33	0.89	0.16				99.29	0.38
4DR-13	Fretzdorff et al. (2004)	-62.06	-62.06	-56.9633	-56.9633		Bransfield alkaline	46.26	2.3	16.22	10.32		0.14	7.28	7.97	4.61	2	0.93				100.36	2.33
7GTV-01	Fretzdorff et al. (2004)	-62.1917	-62.1917	-57.2767	-57.2767		Bransfield subalkaline with significant subduction influence	68.38	0.49	13.96	5.82		0.16	0.48	2.55	6.11	1.02	0.12				99.81	0.72
325C3	Haase et al. (2012)	-62.45	-62.45	-60.7833	-60.7833	Cape Shirreff	South Shetland Islands	48.08	1.29	18.18	10.88		0.22	4.92	11.21	2.91	0.33	0.31				100.8	2.47
JB.642.3	Haase et al. (2012)	-62.6333	-62.6333	-61.25	-61.25	Rugged Island	South Shetland Islands	51.85	0.79	18.99	8.31		0.15	3.63	7.42	4.13	1.29	0.21				100.75	3.98
P.1104.1	Haase et al. (2012)	-62.1667	-62.1667	-58.95	-58.95	n. Fildes Peninsula	South Shetland Islands	53.87	0.84	18.57	8.21		0.19	2.94	8.77	3.83	0.51	0.23				99.71	1.75
P.1128.1	Haase et al. (2012)	-62.1667	-62.1667	-58.95	-58.95	n. Fildes Peninsula	South Shetland Islands	47.78	0.42	20.03	7.76		0.14	6.88	11.86	2.04	0.31	0.09				100.29	2.98
P.1131.1	Haase et al. (2012)	-62.1667	-62.1667	-58.95	-58.95	n. Fildes Peninsula	South Shetland Islands	49.59	0.94	18.71	11.53		0.19	4.24	9.99	3.27	0.25	0.12				100.25	1.42
P.1146.1A	Haase et al. (2012)	-62.1667	-62.1667	-58.95	-58.95	n. Fildes Peninsula	South Shetland Islands	50.05	0.88	19.28	9.5		0.19	4.58	10.18	3.03	0.31	0.11				100.45	2.34
P.1155.1	Haase et al. (2012)	-62.1667	-62.1667	-58.95	-58.95	n. Fildes Peninsula	South Shetland Islands	61.39	0.82	17.01	5.87		0.16	1.58	5.16	4.57	1.62	0.29				100.17	1.7
P.1166.1	Haase et al. (2012)	-62.1667	-62.1667	-58.95	-58.95	n. Fildes Peninsula	South Shetland Islands	52.09	0.97	17.02	10.19		0.17	4.79	9.33	3.56	0.8	0.15				99.7	0.63
P.1177.1	Haase et al. (2012)	-62.1667	-62.1667	-58.95	-58.95	n. Fildes Peninsula	South Shetland Islands	49.33	0.78	18.47	9.78		0.18	4.48	9.51	3.02	0.76	0.12				100.23	3.8
P.1180.1	Haase et al. (2012)	-62.1667	-62.1667	-58.95	-58.95	n. Fildes Peninsula	South Shetland Islands	54.88	0.82	17.39	8.59		0.14	3.77	8.26	3.5	1.5	0.27				100.35	1.23
P.1196.1	Haase et al. (2012)	-62.2333	-62.2333	-59	-59	Stansbury Peninsula	South Shetland Islands	47.16	0.48	20.19	7.81		0.1	6.44	13.22	2.03	0.57	0.1				100.75	2.65
P.1205.1	Haase et al. (2012)	-62.2333	-62.2333	-59	-59	Stansbury Peninsula	South Shetland Islands	48.06	0.51	20.14	8.49		0.12	5.29	12.92	2.04	0.52	0.09				100.55	2.37
P.1208.1	Haase et al. (2012)	-62.2333	-62.2333	-59	-59	Stansbury Peninsula	South Shetland Islands	53.47	0.98	17.54	9.96		0.2	3.63	8.25	3.85	0.28	0.16				100.18	1.86
P.1224.1	Haase et al. (2012)	-62.2333	-62.2333	-59	-59	Stansbury Peninsula	South Shetland Islands	50.84	0.5	18.92	7.8		0.15	5.91	11.14	2.44	0.75	0.08				100.09	1.56
P.1484.1	Haase et al. (2012)	-62.3667	-62.3667	-59.7167	-59.7167	Coppermine Peninsula	South Shetland Islands	50.81	0.71	16.33	8.39		0.17	7.32	11.43	2.2	0.88	0.17				100.06	1.65
P.1492.2	Haase et al. (2012)	-62.3667	-62.3667	-59.7167	-59.7167	Coppermine Peninsula	South Shetland Islands	50.02	0.7	16.84	8.83		0.14	7.66	11.74	1.99	0.18	0.11				100.11	1.9
P.1607.1	Haase et al. (2012)	-62.3667	-62.3667	-59.7167	-59.7167	Coppermine Peninsula	South Shetland Islands	49.87	0.86	16.35	9.19		0.15	8.23	9.42	2.74	0.44	0.33				100.68	3.1
P.1817.1	Haase et al. (2012)	-62.5167	-62.5167	-60.0667	-60.0667		South Shetland Islands	50.07	0.64	17.26	8.49		0.15	9.23	10.18	2.41	0.25	0.06				99.97	1.23
P.1818.10	Haase et al. (2012)	-62.5167	-62.5167	-60.0667	-60.0667		South Shetland Islands	47.79	1.3	16.84	9.95		0.15	8.16	11.44	3.36	0.57	0.3				99.5	-0.36
P.1818.12	Haase et al. (2012)	-62.5167	-62.5167	-60.0667	-60.0667		South Shetland Islands	47.33	1.43	15.79	10.85		0.16	10.14	10.61	3.34	0.6	0.39				100.31	-0.33
P.1820.5	Haase et al. (2012)	-62.5167	-62.5167	-60.0667	-60.0667		South Shetland Islands	47.98	1.1	16.35	9.88		0.15	10.15	10.94	2.92	0.38	0.26				100.21	0.1
P.1825.5	Haase et al. (2012)	-62.45	-62.45	-59.8	-59.8	north of Spark Point	South Shetland Islands	51.79	1.62	14.94	13.48		0.22	4.28	8.61	3.37	0.33	0.26				100.17	1.27
P.1825.7	Haase et al. (2012)	-62.45	-62.45	-59.8	-59.8	north of Spark Point	South Shetland Islands	50.08	0.97	17.56	9.19		0.19	6.79	9.81	2.8	0.3	0.22				100.91	3
P.232.1	Haase et al. (2012)	-62.25	-62.25	-58.6667	-58.6667	Potter Peninsula	South Shetland Islands	50.47	0.76	20.42	8.7		0.16	3.88	10.03	2.92	0.58	0.12				99.94	1.9
P.232.6	Haase et al. (2012)	-62.25	-62.25	-58.6667	-58.6667	Potter Peninsula	South Shetland Islands	49.65	0.91	19.92	8.73		0.26	3.91	10.45	3.35	0.29	0.24				100.12	2.41
P.2760.10	Haase et al. (2012)	-62.1333	-62.1333	-58.1167	-58.1167	Lions Rump	South Shetland Islands	48.11	0.76	15.36	8.9		0.15	12.77	9.09	2.69	0.51	0.12				100.1	1.64
P.2770.4	Haase et al. (2012)	-62.1333	-62.1333	-58.1167	-58.1167	Lions Rump	South Shetland Islands	51.05	0.68	16.61	8.28		0.15	9.37	9.46	2.85	0.39	0.11				100.48	1.53
P.2774.11	Haase et al. (2012)	-62.1667	-62.1667	-58.1833	-58.1833	Cinder Spur	South Shetland Islands	51.06	0.83	18.24	8.52		0.15	6.11	10.04	3.51	0.68	0.15				100.26	0.97
P.2775.1A	Haase et al. (2012)	-62.1667	-62.1667	-58.1833	-58.1833	Cinder Spur	South Shetland Islands	53.95	0.64	19.62	7.23		0.17	2.83	8.92	4.19	0.88	0.21				100.04	1.4
P.2783.5	Haase et al. (2012)	-62.1667	-62.1667	-58.1833	-58.1833	Cinder Spur	South Shetland Islands	50.55	0.93	19.3	8.96		0.17	4.44	10.38	3.87	0.77	0.17				100.44	0.9
P.2797.5	Haase et al. (2012)	-62.1833	-62.1833	-58.2167	-58.2167	Martins Head	South Shetland Islands	51.2	0.88	20.93	8.35		0.17	3.35	9.53	3.87	0.97	0.16				100.14	0.73
P.2797.6B	Haase et al. (2012)	-62.1833	-62.1833	-58.2167	-58.2167	Martins Head	South Shetland Islands	55.03	0.59	20.07	6.64		0.12	2.7	8.31	4.21	0.98	0.2				100.85	2
P.2801.3A	Haase et al. (2012)	-62.1667	-62.1667	-58.2167	-58.2167	Legru Bay	South Shetland Islands	53.99	0.64	19.15	7.94		0.16	3.69	8.73	4.1	0.86	0.23				100.16	0.67
P.2809.3	Haase et al. (2012)	-62.1167	-62.1167	-58.4	-58.4	Point Hennequin	South Shetland Islands	54.38	0.76	17.6	7.79		0.15	4.44	8.57	3.64	0.63	0.21				99.24	1.07
P.2811.18	Haase et al. (2012)	-62.1167	-62.1167	-58.4	-58.4	Point Hennequin	South Shetland Islands	54.13	0.77	18.42	7.97		0.2	4.48	8.42	3.56	0.89	0.23				100.32	1.25
P.2811.21	Haase et al. (2012)	-62.1167	-62.1167	-58.4	-58.4	Point Hennequin	South Shetland Islands	54.52	0.77	18.18	8.01		0.15	4.39	8.55	3.64	1.21	0.21				100.51	0.88
P.376.1	Haase et al. (2012)	-62.65	-62.65	-61	-61	Byers, Negro Hill	South Shetland Islands	49.57	1	16.45	10.57		0.19	6.58	11.87	2.35	0.2	0.14				99.79	0.87
P.443.7	Haase et al. (2012)	-62.1667	-62.1667	-58.5	-58.5	Point Thomas	South Shetland Islands	50.51	0.71	19.76	8.64		0.16	4.27	7.4	4.49	1	0.17				100.24	3.13
P.444.5	Haase et al. (2012)	-62.1667	-62.1667	-58.5	-58.5	Point Thomas	South Shetland Islands	46.19	0.73	19.18	9.13		0.27	3.6	10.06	4.69	0.18	0.14				100.44	6.27
P.446.9A	Haase et al. (2012)	-62.6667	-62.6667	-61.1167	-61.1167	Byers, Sealer Hill	South Shetland Islands	46.35	1.28	19.08	11.85		0.16	5.28	11.67	2.51	0.32	0.17				99.73	1.06
P.453.5	Haase et al. (2012)	-62.5833	-62.5833	-61.2167	-61.2167	Byers, Start Point	South Shetland Islands	48.3	0.73	16.06	10.26		0.19	7.38	12.12	2.27	0.25	0.11				100.51	2.84
P.466.1	Haase et al. (2012)	-62.65	-62.65	-60.6333	-60.6333	Hannah Point	South Shetland Islands	53.71	1.19	15.79	11.16		0.22	4.41	8.68	3.06	0.7	0.14				100.33	1.27
P.476.1	Haase et al. (2012)	-63.65	-63.65	-61.63	-61.63	Hannah Point	South Shetland Islands	54.96	1.34	14.94	9.83		0.21	3.3	8.46	3.03	1.17	0.29				99.59	2.06
P.480.2	Haase et al. (2012)	-62.3833	-62.3833	-59.35	-59.35	Kitchen Point	South Shetland Islands	52.94	1.08	18.32	8.87		0.15	3.6	7.75	4.33	0.76	0.2				100.51	2.51
P.608.5B	Haase et al. (2012)	-62.2	-62.2	-58.9833	-58.9833	s. Fildes Peninsula	South Shetland Islands	52.98	0.97	17.27	10.39		0.27	4.19	8.43	3.82	0.42	0.15				100.07	1.18
P.696.1	Haase et al. (2012)	-62.25	-62.25	-58.6667	-58.6667	Potter Peninsula	South Shetland Islands	54.23	0.61	17.42	7.12		0.12	3.8	8.56	2.85	0.34	0.2				100.2	4.95
P.696.2	Haase et al. (2012)	-62.25	-62.25	-58.6667	-58.6667	Potter Peninsula	South Shetland Islands	55.43	0.57	18.26	7.24		0.13	3.98	7.97	3.09	1.09	0.2				100.65	2.69
P.760.1	Haase et al. (2012)	-62.25	-62.25	-58.6667	-58.6667	Potter Peninsula	South Shetland Islands	49.51	0.93	19	9.71		0.16	5.26	10.72	2.83	0.29	0.21				100.46	1.84
P.810.3	Haase et al. (2012)	-62.1	-62.1	-57.9333	-57.9333		South Shetland Islands	48.34	1.19	15.56	9.74		0.16	10.99	9.9	3.1	0.57	0.26				99.81	0
P.810.4	Haase et al. (2012)	-62.1	-62.1	-57.9333	-57.9333		South Shetland Islands	48.47	1.21	16.67	10.24		0.16	9.31	9.77	3.4	0.62	0.29				99.79	-0.35
P.840.3	Haase et al. (2012)	-62.3667	-62.3667	-59.7167	-59.7167	Coppermine Peninsula	South Shetland Islands	48.15	0.63	17.13	8.67		0.14	8.52	11.19	1.97	0.28	0.11				100.28	3.49
P.841.12	Haase et al. (2012)	-62.3667	-62.3667	-59.7167	-59.7167	Coppermine Peninsula	South Shetland Islands	50.4	0.63	17.38	8.39		0.14	7.99	10.91	2.26	0.6	0.12				100.04	1.22
P.841.6	Haase et al. (2012)	-62.3667	-62.3667	-59.7167	-59.7167	Coppermine Peninsula	South Shetland Islands	48.46	1.18	17.325	8.495		0.13	4.655	9.135	4.465	1.445	0.27				101.02	5.46
P.841.7	Haase et al. (2012)	-62.3667	-62.3667	-59.7167	-59.7167	Coppermine Peninsula	South Shetland Islands	46.52	0.77	15.83	9.25		0.15	8.76	10.56	2.91	0.39	0.18				100.53	5.21
P.842.10	Haase et al. (2012)	-62.3667	-62.3667	-59.7167	-59.7167	Coppermine Peninsula	South Shetland Islands	50.95	1.02	17.87	10.31		0.19	7.57	8.48	1.45	0.24	0.1				99.62	1.44
P.845.2A	Haase et al. (2012)	-62.6833	-62.6833	-61.1	-61.1	Byers, Vietor Rock lavas	South Shetland Islands	53.86	1.58	16.05	10.95		0.18	3.15	7.81	3.57	1.22	0.41				100.36	1.58
P.845.3A	Haase et al. (2012)	-62.6833	-62.6833	-61.1	-61.1	Byers, Vietor Rock lavas	South Shetland Islands	53.48	1.44	16.38	10.54		0.2	3.22	7.72	3.77	0.6	0.33				99.72	2.04
P.845.3B	Haase et al. (2012)	-62.6833	-62.6833	-61.1	-61.1	Byers, Vietor Rock lavas	South Shetland Islands	52.98	1.44	16.4	10.62		0.21	3.13	8	3.93	0.48	0.31				99.67	2.17
P.850.5	Haase et al. (2012)	-62.6333	-62.6333	-61.0667	-61.0667	Byers, Basalt Lake area	South Shetland Islands	50.53	1.34	17.44	11.68		0.2	4.28	9.59	3.13	0.26	0.25				100.48	1.78
P.850.8	Haase et al. (2012)	-62.6333	-62.6333	-61.0667	-61.0667	Byers, Basalt Lake area	South Shetland Islands	46.1	1.21	20.03	10.54		0.28	3.88	11.77	2.78	0.14	0.21				100.3	3.36
P.862.3	Haase et al. (2012)	-62.5833	-62.5833	-61.2167	-61.2167	Byers, Start Point	South Shetland Islands	49.78	0.94	19.98	8.5		0.19	4.17	6.66	3.78	1.97	0.17				100.42	4.28
P.862.4	Haase et al. (2012)	-62.5833	-62.5833	-61.2167	-61.2167	Byers, Start Point	South Shetland Islands	47.63	0.71	21.79	9.6		0.15	3.46	12.84	2.23	0.51	0.12				100.35	1.31
R.3713.4	Hole (1990)	-65	-65.25	-59.5	-60	BruceNnunatak	Larsen Rift	49.11	2.33	14.12	11.7		0.15	8.32	9.18	3.67	1.25	0.49				100.12	-0.2
R.3728.2	Hole (1990)	-65	-65.25	-59.5	-60	Evensen Nunatak	Larsen Rift	51.5	1.74	14.82	11.41		0.14	8.32	8.61	3.34	0.76	0.24				100.48	-0.4
R.3729.1	Hole (1990)	-65.05	-65.05	-60.18	-60.18	Larsen Nunatak	Larsen Rift	49.61	1.94	14.81	12.29		0.15	7.87	8.5	3.5	0.89	0.27				99.23	-0.6
R.3731.3	Hole (1990)	-65	-65.25	-59.5	-60	Christensen Nunatak	Larsen Rift	52.31	1.84	14.87	11.28		0.14	7	8.58	3.31	0.78	0.22				100.13	-0.2
R.3731.4	Hole (1990)	-65	-65.25	-59.5	-60	Christensen Nunatak	Larsen Rift	52.34	1.93	15.11	11.17		0.14	6.21	8.66	3.37	0.9	0.25				99.98	-0.1
R.3735.1	Hole (1990)	-65	-65.25	-59.5	-60	Pollux Nunatak	Larsen Rift	45.56	2.65	13.65	12.81		0.16	10.27	9.54	3.6	1.57	0.54				99.85	-0.5
R.3739.2	Hole (1990)	-65	-65.25	-59.5	-60	Arktowski Nunatak	Larsen Rift	51.72	2.04	15.4	10.64		0.13	6.54	8.78	3.66	1.06	0.32				99.89	-0.4
R.3740.3	Hole (1990)	-65	-65.25	-59.5	-60	Bruce Nunatak	Larsen Rift	52.08	2.16	15.67	10.91		0.14	5.58	9.18	3.43	0.96	0.31				100.32	-0.1
R.3742.3	Hole (1990)	-65.05	-65.05	-60.18	-60.18	Akerlundh Nunatak	Larsen Rift	48.05	2.66	15.06	12.59		0.14	7.54	8.44	3.83	1.31	0.49				99.91	-0.2
R.3746.1	Hole (1990)	-65	-65.25	-59.5	-60	Castor Nunatak	Larsen Rift	50.88	1.97	14.91	11.29		0.14	7.96	8.84	3.36	0.96	0.32				100.03	-0.6
R.3713.4	Kraus et al. (2013)					Bruce Nunatak	Larsen Rift	49.5322	2.35003	14.2414		10.6182	0.15129	8.39152	9.25892	3.70155	1.26075	0.494212				100
R.3728.1	Kraus et al. (2013)						Larsen Rift	52.1108	1.76064	14.9958		9.4689	0.14166	8.41867	8.71211	3.37961	0.769013	0.242846				100
R.3728.2	Kraus et al. (2013)					Evensen Nunatak	Larsen Rift	51.6359	1.74459	14.8591		10.2938	0.14037	8.34196	8.63273	3.34882	0.762006	0.240634				100
R.3729.1	Kraus et al. (2013)					Larsen Nunatak	Larsen Rift	50.3151	1.96757	15.0205		11.2157	0.152132	7.98186	8.62082	3.54975	0.90265	0.273838				100
R.3731.3	Kraus et al. (2013)					Christensen Nunatak	Larsen Rift	52.732	1.85484	14.99		10.2316	0.141129	7.05647	8.64922	3.3367	0.786292	0.221775				100
R.3731.4	Kraus et al. (2013)					Christensen Nunatak	Larsen Rift	52.8896	1.95027	15.2687		10.1563	0.14147	6.27521	8.75094	3.40539	0.909451	0.252625				100
R.3734.1	Kraus et al. (2013)						Larsen Rift	49.6666	2.34191	14.2947		10.7643	0.152072	8.52616	8.90127	3.56862	1.30782	0.476492				100
R.3735.1	Kraus et al. (2013)					Pollux Nunatak	Larsen Rift	45.9893	2.67497	13.7786		11.6351	0.161508	10.3668	9.6299	3.63392	1.5848	0.545089				100
R.3739.2	Kraus et al. (2013)					Arktowski Nunatak	Larsen Rift	52.1246	2.05596	15.5205		9.64876	0.131017	6.59116	8.84868	3.68863	1.06829	0.322503				100
R.3740.3	Kraus et al. (2013)					Bruce Nunatak	Larsen Rift	52.433	2.17464	15.7762		9.88335	0.140949	5.61782	9.24222	3.45325	0.966506	0.312101				100
R.3742.3	Kraus et al. (2013)					Akerlundh Nunatak	Larsen Rift	48.6098	2.69099	15.2354		11.4605	0.141631	7.62784	8.53832	3.87462	1.32526	0.495708				100
R.3746.1	Kraus et al. (2013)					Castor Nunatak	Larsen Rift	51.1363	1.97992	14.9851		10.2099	0.140705	8.0001	8.88453	3.37693	0.964836	0.321612				100
D.8710.4	Hole et al. (1995)	-64.2	-64.2	-57.75	-57.75	James Ross Island	Larsen Rift	49.61	2.06	16.29	10.07		0.14	6.53	7.07	4.37	2.43	0.8				100.27	0.9
D.8711.1	Hole et al. (1995)	-64.2	-64.2	-57.75	-57.75	James Ross Island	Larsen Rift	46.74	1.91	14.51	11.55		0.15	9.91	8.65	3.08	1.39	0.44				100.83	2.5
D.8725.1	Hole et al. (1995)	-64.2	-64.2	-57.75	-57.75	James Ross Island	Larsen Rift	47.79	1.7	14.84	12.9		0.16	9.65	8.82	3.01	0.9	0.35				100.12	0
D.8728.1	Hole et al. (1995)	-64.2	-64.2	-57.75	-57.75	James Ross Island	Larsen Rift	49.68	2	16.44	9.82		0.14	5.12	7.77	4.42	2.16	0.67				99.52	1.3
D.8728.2	Hole et al. (1995)	-64.2	-64.2	-57.75	-57.75	James Ross Island	Larsen Rift	50.99	3.11	14.9	11.26		0.17	2.66	6.11	5.31	3.42	0.17				98.64	0.54
D.8730.1	Hole et al. (1995)	-64.2	-64.2	-57.75	-57.75	James Ross Island	Larsen Rift	48.84	1.7	15.84	12.59		0.17	7.24	7.37	3.78	1.63	0.6				99.89	0.13
D.8749.1	Hole et al. (1995)	-64.2	-64.2	-57.75	-57.75	James Ross Island	Larsen Rift	47.78	1.86	14.91	12.83		0.17	8.45	8.98	3.34	0.83	0.34				99.59	0.1
D.8814.1	Hole et al. (1995)	-64.2	-64.2	-57.75	-57.75	James Ross Island	Larsen Rift	49.52	2.79	14.94	11.64		0.17	3.04	7.36	4.81	2.4	0.78				99.79	2.34
D.8818.1	Hole et al. (1995)	-64.2	-64.2	-57.75	-57.75	James Ross Island	Larsen Rift	48.86	1.84	16.63	10.38		0.14	7.06	8.12	3.99	1.75	0.54				99.95	0.64
D.8819.1	Hole et al. (1995)	-64.2	-64.2	-57.75	-57.75	James Ross Island	Larsen Rift	49.39	1.86	16.36	10.78		0.14	6.52	8.03	4.27	1.51	0.59				99.98	0.53
D.8822.1	Hole et al. (1995)	-64.2	-64.2	-57.75	-57.75	James Ross Island	Larsen Rift	48.78	1.93	16.68	11.34		0.14	6.26	8.93	3.91	1.26	0.44				99.67	0
D.8826.3	Hole et al. (1995)	-64.2	-64.2	-57.75	-57.75	James Ross Island	Larsen Rift	47.43	1.88	15.65	11.7		0.16	8.22	8.99	3.56	0.95	0.35				99.9	1.01
D.8827.1	Hole et al. (1995)	-64.2	-64.2	-57.75	-57.75	James Ross Island	Larsen Rift	42.36	0.71	10.99	14.86		0.18	18.25	4.7	3.49	0.2	0.1				99.61	3.77
D.8838.1	Hole et al. (1995)	-64.2	-64.2	-57.75	-57.75	James Ross Island	Larsen Rift	48.99	2.06	17.1	9.68		0.13	4.66	7.82	4.56	2.47	0.76				100.05	1.82
B1	Keller et al. (1992)	-62.03	-62.03	-56.45	-56.45		South Shetland Islands	55.8	0.78	18.7		6.6	0.12	5	9.4	3.5	0.7	0.08				100.68
B2	Keller et al. (1992)	-62.03	-62.03	-56.45	-56.45		South Shetland Islands	54.3	0.63	18.3		6.3	0.12	5	9.7	3.2	0.7	0.08				98.33
LH1	Keller et al. (1992)	-62.05	-62.05	-58.4	-58.4	Low Head area	South Shetland Islands	50.3	0.82	16.9		8.4	0.14	7.5	11.4	2.5	0.23	0.17				98.36
MP372	Keller et al. (1992)	-62.05	-62.05	-58.4	-58.4	Melville Peak	South Shetland Islands	52.5	1.01	16.3		7.1	0.13	8.8	10.2	3.2	0.8	0.14				100.18
MP375	Keller et al. (1992)	-62.05	-62.05	-58.4	-58.4	Melville Peak	South Shetland Islands	53	0.96	16.8		7	0.13	7	11.1	3.4	0.88	0.13				100.4
MP405	Keller et al. (1992)	-62.05	-62.05	-58.4	-58.4	Melville Peak	South Shetland Islands	52.8	0.92	16.7		7.1	0.14	7.1	11.3	3.1	0.91	0.14				100.21
MP406	Keller et al. (1992)	-62.05	-62.05	-58.4	-58.4	Melville Peak	South Shetland Islands	53.1	0.91	16.9		7	0.14	7	11.4	3.2	0.92	0.13				100.7
P172	Keller et al. (1992)	-62.06	-62.06	-57.56	-57.56		South Shetland Islands	50.1	1.29	16.3		8.8	0.16	8.6	10.3	3.6	0.65	0.41				100.21
P174	Keller et al. (1992)	-62.06	-62.06	-57.56	-57.56		South Shetland Islands	50.6	1.3	17.2		8.7	0.16	7.9	10.2	4	0.66	0.29				101.01
P260	Keller et al. (1992)	-62.06	-62.06	-57.56	-57.56		South Shetland Islands	50.8	1.15	16.4		8.3	0.15	9.1	10.7	3.5	0.52	0.24				100.86
P261	Keller et al. (1992)	-62.06	-62.06	-57.56	-57.56		South Shetland Islands	49.1	1.25	15.9		8.6	0.16	9.8	10.1	3.7	0.61	0.28				99.5
P263	Keller et al. (1992)	-62.06	-62.06	-57.56	-57.56		South Shetland Islands	49.8	1.16	15.6		8.7	0.16	11	9.9	3.3	0.58	0.29				100.49
SR1	Keller et al. (1992)	-63.07	-63.07	-60.75	-60.75		South Shetland Islands	59	1.02	17.6		6.3	0.12	3.2	7	4.3	0.8	0.22				99.56
D10A	Keller et al. (2002)	-62.3	-62.3	-58.1	-58.1		Bransfield subalkaline with significant subduction influence	48.29	0.75	12.7		8.56	0.15	17.57	8.58	1.99	0.41	0.1				99.06	-0.04
D144.1	Keller et al. (2002)	-62.6	-62.6	-59	-59		Bransfield subalkaline with minor subduction influence	70.28	0.35	12.89		4.45	0.13	0.12	1.26	7.39	1.42	0.01				99.47	1.17
D144.4	Keller et al. (2002)	-62.6	-62.6	-59	-59		Bransfield subalkaline with minor subduction influence	50.06	1.47	17.08		8.69	0.16	6.4	10.71	3.83	0.32	0.17				99.12	0.23
D145.3	Keller et al. (2002)	-62.8	-62.8	-59.8	-59.9		Bransfield subalkaline with minor subduction influence	51.5	1.39	17		8.5	0.16	5.85	10.61	3.91	0.37	0.16				99.57	0.12
D146.1	Keller et al. (2002)	-62.8	-62.8	-59.8	-59.9		Bransfield subalkaline with minor subduction influence	50.97	1.57	17.38		8.37	0.16	5.94	10.42	3.88	0.32	0.18				98.99	-0.2
D156.4	Keller et al. (2002)	-62.8	-62.8	-59.8	-59.9		Bransfield subalkaline with minor subduction influence	50.02	1.5	17.59		8.21	0.15	6.34	11.12	3.68	0.34	0.2				98.95	-0.2
D1A	Keller et al. (2002)	-62.6	-62.6	-59	-59		Bransfield subalkaline with minor subduction influence	54.05	1.45	15.57		8.73	0.18	4.52	8.4	4.77	0.4	0.24				98.59	0.28
D1F	Keller et al. (2002)	-62.6	-62.6	-59	-59		Bransfield subalkaline with minor subduction influence	52.91	1.72	15.62		9.5	0.18	5.27	9.12	4.17	0.41	0.23				99.03	-0.1
D2G	Keller et al. (2002)	-62.4	-62.4	-58.4	-58.4		Bransfield subalkaline with minor subduction influence	49.04	1.37	17.03		8.77	0.16	7.61	11.61	3.08	0.18	0.11				98.7	-0.26
D2N	Keller et al. (2002)	-62.4	-62.4	-58.4	-58.4		Bransfield subalkaline with minor subduction influence	52.15	2.75	14.8		11.94	0.22	3.93	7.83	5.04	0.39	0.34				99.08	-0.31
D3C	Keller et al. (2002)	-62.4	-62.4	-58.4	-58.4		Bransfield subalkaline with minor subduction influence	51.14	1.56	16.23		9.31	0.17	6.03	10.87	3.54	0.27	0.14				99.01	-0.25
D4D	Keller et al. (2002)	-62.4	-62.4	-58.4	-58.4		Bransfield subalkaline with minor subduction influence	51.91	1.95	15.66		10.54	0.19	4.8	9.23	4.37	0.32	0.2				98.79	-0.38
D6D	Keller et al. (2002)	-62.1	-62.1	-56.5	-56.5	east of Bridgeman Island	Bransfield subalkaline with significant subduction influence	50.11	0.69	15.79		8.09	0.14	11.21	10.6	2.22	0.31	0.03				99.06	-0.13
D7A	Keller et al. (2002)	-62.1	-62.1	-57	-57	southwest tip of a linear ridge coming off Bridgeman Island platform	Bransfield subalkaline with significant subduction influence	51.51	0.69	18.07		6.9	0.12	7.33	11.95	2.52	0.32	0.04				99.49	0.04
D7F	Keller et al. (2002)	-62.1	-62.1	-57	-57	southwest tip of a linear ridge coming off Bridgeman Island platform	Bransfield subalkaline with significant subduction influence	52.63	0.65	18.37		6.78	0.13	5.82	11.49	2.83	0.38	0.05				99.32	0.19
D8F	Keller et al. (2002)	-62.2	-62.2	-57.1	-57.1		Bransfield subalkaline with significant subduction influence	50.81	1.18	16.14		8.58	0.16	8.84	10.19	2.88	0.4	0.1				99.38	0.1
P615.1	Keller et al. (2002)	-62.05	-62.05	-58.4	-58.4		South Shetland Islands	47.97	0.51	20.06		7.66	0.13	6.82	12.7	2.04	0.58	0.11				99.53	0.95
P842.9	Keller et al. (2002)	-62.35	-62.35	-59.6	-59.6		South Shetland Islands	50.3	1.1	16.5		2.31	0.17	8.9	10.48	2.56	0.54	0.48				93.34
P845.9	Keller et al. (2002)	-62.5	-62.5	-60.5	-60.5		South Shetland Islands	46.57	1.33	19.7		10.82	0.17	5.09	11.47	2.59	0.3	0.17				98.55	0.34
P862.4	Keller et al. (2002)	-62.5	-62.5	-60.5	-60.5		South Shetland Islands	47.97	0.76	22.1		9.04	0.16	3.55	12.46	2.32	0.51	0.11				99.24	0.26
P864.4	Keller et al. (2002)	-62.5	-62.5	-60.5	-60.5		South Shetland Islands	49.86	1.02	16.91		9.66	0.17	6.47	11.65	2.45	0.23	0.14				98.7	0.14
JR1	Kosler et al. (2009)	-63.7922	-63.7922	-57.81	-57.81	Northern James Ross Island	Larsen Rift	46.76	1.61	14.7	2.11	8.75	0.19	9.93	9.03	2.93	0.57	0.31	1.19	1.51	0.14	98.54	1.65
JR100	Kosler et al. (2009)	-63.8177	-63.8177	-57.9417	-57.9417	Northern James Ross Island	Larsen Rift	47.58	1.56	16.01	2.05	8.65	0.18	8.79	8.61	3.44	1.16	0.5	0.35	0.92	0.02	99.47	0.94
JR105	Kosler et al. (2009)	-63.809	-63.809	-57.9167	-57.9167	Northern James Ross Island	Larsen Rift	48.28	1.43	15.38	1.91	8.74	0.19	9.48	8.33	3.55	0.93	0.31	0.24	1	0.04	99.57	1.04
JR16	Kosler et al. (2009)	-63.8032	-63.8032	-57.9517	-57.9517	Northern James Ross Island	Larsen Rift	45.9	1.35	15.73	2.27	7.04	0.17	7.03	6.91	4.52	2.12	0.39	0.96	5.34	0.01	98.78	5.35
JR52	Kosler et al. (2009)	-63.797	-63.797	-57.8008	-57.8008	Northern James Ross Island	Larsen Rift	46.8	1.65	15.31	2.07	8.46	0.18	9.32	8.19	3.41	1.21	0.32	0.38	2.41	0.02	99.35	2.43
JR53	Kosler et al. (2009)	-63.811	-63.811	-57.8892	-57.8892	Northern James Ross Island	Larsen Rift	48.38	1.6	15.4	2.03	8.44	0.18	8.72	8.38	3.06	1.33	0.43	0.43	1.5	0.03	99.48	1.53
JR59	Kosler et al. (2009)	-63.8088	-63.8088	-57.8245	-57.8245	Northern James Ross Island	Larsen Rift	48.38	1.52	15.09	2.38	9.09	0.18	8.94	7.33	3.43	1.22	0.41	0.46	1.41	0.02	99.4	1.43
JR61A	Kosler et al. (2009)	-63.8123	-63.8123	-57.8317	-57.8317	Northern James Ross Island	Larsen Rift	48.51	1.47	15.48	2.61	8.79	0.18	8.53	7.75	3.55	1.37	0.4	0.15	0.99	0.02	99.65	1.01
JR61B	Kosler et al. (2009)	-63.8123	-63.8123	-57.8317	-57.8317	Northern James Ross Island	Larsen Rift	48.94	1.52	15.52	1.9	9.64	0.18	8.54	7.78	3.8	1.26	0.41	0.1	0.28	0.01	99.78	0.29
JR68	Kosler et al. (2009)	-63.869	-63.869	-58.108	-58.108	Northern James Ross Island	Larsen Rift	46.6	1.53	15.62	2.79	7.76	0.18	8.85	8.41	2.84	0.71	0.26	1.28	2.85	0.04	98.44	2.89
JR70	Kosler et al. (2009)	-63.8745	-63.8745	-58.079	-58.079	Northern James Ross Island	Larsen Rift	48.36	1.47	15.45	2.49	8.13	0.18	9.29	8.78	3.22	1.03	0.25	0.15	1.06	0.02	99.73	1.08
JR71C	Kosler et al. (2009)	-63.852	-63.852	-58.059	-58.059	Northern James Ross Island	Larsen Rift	47.7	1.63	15.91	2.03	7.75	0.18	8.32	8.43	4.09	1.49	0.5	0.25	1.57	0.09	99.69	1.66
JR91	Kosler et al. (2009)	-63.8862	-63.8862	-57.903	-57.903	Northern James Ross Island	Larsen Rift	48.52	1.8	16.49	1.87	7.72	0.17	6.75	8.92	3.96	1.36	0.5	0.19	1.55	0.06	99.67	1.61
JR96	Kosler et al. (2009)	-63.8272	-63.8272	-57.9365	-57.9365	Northern James Ross Island	Larsen Rift	48.26	1.71	16.47	2.17	8.23	0.18	7.55	9.59	3.42	1.02	0.37	0.1	0.68	0.02	99.67	0.7
BI-01	Kraus et al. (2013)	-62.0647	-62.0647	-56.7117	-56.7117		South Shetland Islands	55.5993	0.701087	18.1165		6.50952	0.1138	5.24291	9.59169	3.00756	0.802694	0.314981				100
BI-02	Kraus et al. (2013)	-62.0647	-62.0647	-56.7117	-56.7117		South Shetland Islands	56.686	0.802064	17.9111		6.94116	0.126695	4.00521	8.43955	3.3513	0.919564	0.81739				100
BI-03	Kraus et al. (2013)	-62.0632	-62.0632	-56.7127	-56.7127		South Shetland Islands	57.0261	0.734873	18.6763		6.67851	0.108131	4.43023	8.80797	2.8975	0.524909	0.11548				100
BI-04	Kraus et al. (2013)	-62.0625	-62.0625	-56.7134	-56.7134		South Shetland Islands	67.7655	0.931762	15.3967		6.04682	0.0663176	2.74113	4.36591	1.93426	0.652123	0.0994763				100
BI-05	Kraus et al. (2013)	-62.0626	-62.0626	-56.714	-56.714		South Shetland Islands	54.5967	0.724179	18.3259		7.07231	0.130826	5.7481	10.2086	2.63712	0.473858	0.0824101				100
BI-06	Kraus et al. (2013)	-62.0626	-62.0626	-56.714	-56.714		South Shetland Islands	57.4023	1.01572	20.9139		7.41147	0.102127	4.52913	6.16095	1.83163	0.521738	0.111008				100
BI-07	Kraus et al. (2013)	-62.0635	-62.0635	-56.7163	-56.7163		South Shetland Islands	54.7008	0.711769	17.9666		6.99751	0.125726	5.72863	10.1594	2.90994	0.618489	0.0811133				100
BI-08	Kraus et al. (2013)	-62.0635	-62.0635	-56.7163	-56.7163		South Shetland Islands	56.1735	0.743517	16.9846		7.04516	0.126449	5.49292	9.77194	2.90326	0.667648	0.0910429				100
CP-01	Kraus et al. (2013)	-63.5406	-63.5406	-55.9703	-55.9703	Cape Purvis	Larsen Rift	48.8916	1.80579	16.8613		10.8106	0.164382	7.94111	8.75094	2.93712	1.30539	0.531825				100
CP-02	Kraus et al. (2013)	-63.5406	-63.5406	-55.9703	-55.9703	Cape Purvis	Larsen Rift	47.4721	1.63253	14.8007		11.4045	0.171136	12.5189	7.52998	2.93524	1.04756	0.487478				100
CP-03	Kraus et al. (2013)	-63.5406	-63.5406	-55.9703	-55.9703	Cape Purvis	Larsen Rift	48.9144	1.86531	16.8418		10.0668	0.15611	7.49526	8.85622	3.8427	1.34094	0.620436				100
CP-04	Kraus et al. (2013)	-63.5393	-63.5393	-55.9706	-55.9706	Cape Purvis	Larsen Rift	49.0187	1.76035	16.3031		9.36021	0.17374	10.3042	8.09694	3.29997	1.25661	0.426155				100
CP-05	Kraus et al. (2013)	-63.5457	-63.5457	-55.9671	-55.9671	Cape Purvis	Larsen Rift	48.2226	1.80357	16.315		10.8094	0.172072	9.03908	8.45489	3.31398	1.27461	0.594816				100
CP-06	Kraus et al. (2013)	-63.5457	-63.5457	-55.9671	-55.9671	Cape Purvis	Larsen Rift	48.0455	1.87559	16.7079		10.4543	0.166268	8.10051	9.12448	3.60924	1.30784	0.608299				100
CP-07	Kraus et al. (2013)	-63.563	-63.563	-56.0308	-56.0308	Cape Purvis	Larsen Rift	47.7802	2.19005	15.5521		10.4953	0.168076	8.42406	9.94282	3.53365	1.37701	0.536629				100
CP-08	Kraus et al. (2013)	-63.564	-63.564	-56.0294	-56.0294	Cape Purvis	Larsen Rift	49.1131	1.86326	17.3567		10.3054	0.167086	6.20749	9.49857	3.72652	1.21517	0.546826				100
IP-01	Kraus et al. (2013)	-62.5247	-62.5247	-60.0076	-60.0076	Inott Point	South Shetland Islands	48.127	1.31842	16.3666		9.35161	0.159648	10.7207	9.76919	3.11895	0.761236	0.306609				100
IP-02A	Kraus et al. (2013)	-62.5275	-62.5275	-60.0154	-60.0154	Inott Point	South Shetland Islands	47.3761	1.3656	16.4557		9.61929	0.162794	10.1928	10.9912	2.88259	0.570297	0.383655				100
IP-02B	Kraus et al. (2013)	-62.5275	-62.5275	-60.0154	-60.0154	Inott Point	South Shetland Islands	48.4507	1.3661	17.0637		9.23039	0.160599	8.27085	11.2118	3.34247	0.572134	0.331236				100
IP-03A	Kraus et al. (2013)	-62.5333	-62.5333	-60.3662	-60.3662	Inott Point	South Shetland Islands	48.2599	1.43323	18.4402		8.90175	0.155677	7.01049	11.3895	3.51529	0.57249	0.321398				100
IP-03B	Kraus et al. (2013)	-62.5333	-62.5333	-60.3662	-60.3662	Inott Point	South Shetland Islands	48.8105	1.36381	17.3575		9.02534	0.160567	7.45927	11.4531	3.45525	0.60975	0.304875				100
JD-01	Kraus et al. (2013)	-62.6512	-62.6512	-60.37	-60.37	Hurd Peninsula (Johnson's Dock)	South Shetland Islands	53.6889	1.89017	16.4887		9.61662	0.167904	4.46402	8.40523	4.34337	0.623354	0.311677				100
JD-02	Kraus et al. (2013)	-62.6512	-62.6512	-60.37	-60.37	Hurd Peninsula (Johnson's Dock)	South Shetland Islands	55.0602	1.90741	16.8815		7.8005	0.169525	4.45639	8.44582	4.40563	0.619225	0.253781				100
KK-01	Kraus et al. (2013)	-62.6483	-62.6483	-60.3497	-60.3497	Hurd Peninsula (Krumov Kamak)	South Shetland Islands	54.2176	1.88509	16.3448		9.49075	0.167071	4.31768	8.23278	4.40826	0.624	0.312				100
LIT-01	Kraus et al. (2013)	-62.6347	-62.6347	-60.3387	-60.3387	Hurd Peninsula (Perunika Glacier)	South Shetland Islands	55.5561	2.04198	16.3155		9.36557	0.171099	3.65622	7.22077	4.583	0.743464	0.346271				100
LIT-02	Kraus et al. (2013)	-62.6347	-62.6347	-60.3387	-60.3387	Hurd Peninsula (Perunika Glacier)	South Shetland Islands	56.0695	2.02732	15.7135		9.33282	0.171365	3.66782	7.31559	4.61984	0.74158	0.340726				100
LIT-03	Kraus et al. (2013)	-62.6334	-62.6334	-60.3386	-60.3386	Hurd Peninsula (Perunika Glacier)	South Shetland Islands	54.3913	1.90882	16.4761		9.1844	0.166771	4.41038	8.25816	4.29987	0.592739	0.311439				100
LIT-04 (1)	Kraus et al. (2013)	-62.6334	-62.6334	-60.3386	-60.3386	Hurd Peninsula (Perunika Glacier)	South Shetland Islands	54.9872	1.79609	16.0993		8.6328	0.165698	4.42885	8.73495	4.27542	0.572784	0.306848				100
LIT-04 (2)	Kraus et al. (2013)	-62.6337	-62.6337	-60.3407	-60.3407	Hurd Peninsula (Perunika Glacier)	South Shetland Islands	54.6234	1.8973	16.19		9.37673	0.168603	4.26587	8.19656	4.35728	0.60941	0.314862				100
LIT-05	Kraus et al. (2013)	-62.6338	-62.6338	-60.3409	-60.3409	Hurd Peninsula (Perunika Glacier)	South Shetland Islands	54.7346	1.8776	16.1169		9.2601	0.168477	4.32356	8.2513	4.32356	0.608952	0.334923				100
LIT-06	Kraus et al. (2013)	-62.6338	-62.6338	-60.3411	-60.3411	Hurd Peninsula (Perunika Glacier)	South Shetland Islands	53.8782	1.87557	16.9462		9.21113	0.166718	4.40175	8.3867	4.26959	0.569279	0.294805				100
LIT-07	Kraus et al. (2013)	-62.6338	-62.6338	-60.3411	-60.3411	Hurd Peninsula (Perunika Glacier)	South Shetland Islands	54.6426	1.91504	16.3317		9.43978	0.168914	4.19232	7.97762	4.38566	0.630883	0.315442				100
LIT-08	Kraus et al. (2013)	-62.6337	-62.6337	-60.3411	-60.3411	Hurd Peninsula (Perunika Glacier)	South Shetland Islands	53.9976	1.98912	16.8341		9.2883	0.170176	4.30024	8.20307	4.29005	0.611409	0.315895				100
MP-01	Kraus et al. (2013)	-62.0248	-62.0248	-57.6914	-57.6914	Melville Peak	South Shetland Islands	51.1284	0.942298	16.8033		7.509	0.141653	7.65746	12.2766	2.63802	0.769852	0.133441				100
MP-02	Kraus et al. (2013)	-62.0232	-62.0232	-57.6927	-57.6927	Melville Peak	South Shetland Islands	51.5149	0.929257	14.8316		7.38473	0.129852	11.636	10.2868	2.59705	0.578249	0.111592				100
MP-03	Kraus et al. (2013)	-62.0237	-62.0237	-57.6874	-57.6874	Melville Peak	South Shetland Islands	51.5262	0.911941	16.0128		7.35646	0.137458	9.5605	11.0582	2.58503	0.718064	0.133355				100
MP-04	Kraus et al. (2013)	-62.0237	-62.0237	-57.6874	-57.6874	Melville Peak	South Shetland Islands	52.0096	0.985835	15.4645		7.30038	0.130375	9.98873	10.6105	2.69776	0.69199	0.120346				100
MP-05A	Kraus et al. (2013)	-62.0222	-62.0222	-57.6944	-57.6944	Melville Peak	South Shetland Islands	51.1167	0.837046	13.9575		7.34893	0.124947	13.856	9.95516	2.23483	0.477441	0.091425				100
MP-05B	Kraus et al. (2013)	-62.0222	-62.0222	-57.6944	-57.6944	Melville Peak	South Shetland Islands	52.5528	0.993018	16.197		7.16666	0.122455	9.4877	9.86844	2.77839	0.720324	0.113194				100
MP-06A	Kraus et al. (2013)	-62.0202	-62.0202	-57.6708	-57.6708	Melville Peak	South Shetland Islands	50.3366	0.743586	12.3762		7.78615	0.150138	15.9572	9.98212	2.15062	0.415921	0.101444				100
MP-07B	Kraus et al. (2013)	-62.0202	-62.0202	-57.6708	-57.6708	Melville Peak	South Shetland Islands	50.5705	0.764966	12.736		7.41893	0.131195	15.1782	10.5864	2.05875	0.444044	0.111011				100
MP-10	Kraus et al. (2013)	-62.0198	-62.0198	-57.6596	-57.6596	Melville Peak	South Shetland Islands	51.5171	0.889337	15.7825		7.27725	0.129926	10.4646	10.5653	2.57837	0.674809	0.120861				100
MP-11	Kraus et al. (2013)	-62.0198	-62.0198	-57.6589	-57.6589	Melville Peak	South Shetland Islands	51.3655	0.873871	15.6349		7.56253	0.135768	10.9907	10.2041	2.3921	0.711165	0.129303				100
PAI-01	Kraus et al. (2013)	-63.5817	-63.5817	-55.797	-55.797		Larsen Rift	47.5842	2.39211	17.2827		9.79135	0.164155	6.61781	9.54988	4.19162	1.49701	0.929177				100
PAI-02A	Kraus et al. (2013)	-63.5754	-63.5754	-55.784	-55.784		Larsen Rift	46.9762	2.32036	16.6205		9.7263	0.157468	7.81243	9.78332	4.11448	1.42229	1.06672				100
PAI-02B-1	Kraus et al. (2013)	-63.5754	-63.5754	-55.784	-55.784		Larsen Rift	47.3253	2.37799	17.1313		9.84528	0.162136	6.46504	9.62618	4.23185	1.4888	1.34603				100
PAI-02B-2	Kraus et al. (2013)	-63.5754	-63.5754	-55.784	-55.784		Larsen Rift	46.6458	2.22366	15.6778		10.3622	0.161164	9.08843	9.46584	3.8557	1.38724	1.13223				100
PAI-03	Kraus et al. (2013)	-63.5766	-63.5766	-55.7778	-55.7778		Larsen Rift	47.4806	2.22046	16.1126		9.6501	0.147962	8.69406	9.38796	4.05111	1.34697	0.908183				100
PAI-04A	Kraus et al. (2013)	-63.5817	-63.5817	-55.7912	-55.7912		Larsen Rift	48.1018	2.31003	17.3964		9.70666	0.157594	6.87314	9.18113	4.03644	1.38276	0.854059				100
PAI-04B	Kraus et al. (2013)	-63.5817	-63.5817	-55.7912	-55.7912		Larsen Rift	48.0964	2.30271	17.1297		9.76923	0.164628	7.27281	8.95035	3.90731	1.46915	0.937755				100
PAI-05A	Kraus et al. (2013)	-63.5815	-63.5815	-55.7928	-55.7928		Larsen Rift	47.9899	2.36239	17.4841		9.52165	0.156544	6.79035	9.24016	4.15756	1.46379	0.833546				100
PAI-05B	Kraus et al. (2013)	-63.5815	-63.5815	-55.7928	-55.7928		Larsen Rift	48.2016	2.2728	17.0028		9.61684	0.157621	7.19974	9.28441	3.9863	1.43385	0.844037				100
PG-01	Kraus et al. (2013)	-62.6339	-62.6339	-60.3375	-60.3375	Hurd Peninsula (Perunika Glacier)	South Shetland Islands	55.5845	2.04807	15.9702		9.6504	0.174499	3.59202	7.20446	4.66351	0.775551	0.336752				100
PG-02	Kraus et al. (2013)	-62.6339	-62.6339	-60.3375	-60.3375	Hurd Peninsula (Perunika Glacier)	South Shetland Islands	56.2717	2.0642	16.3011		8.47948	0.171432	3.65922	7.21818	4.79207	0.771944	0.270682				100
PG-03	Kraus et al. (2013)	-62.6363	-62.6363	-60.3287	-60.3287	Hurd Peninsula (Perunika Glacier)	South Shetland Islands	57.1133	1.81181	16.5035		8.29383	0.16248	3.39266	6.57073	4.91528	0.878823	0.35766				100
PG-04	Kraus et al. (2013)	-62.636	-62.636	-60.3305	-60.3305	Hurd Peninsula (Perunika Glacier)	South Shetland Islands	58.0403	1.82418	16.656		7.24499	0.161649	3.37622	6.48644	4.96202	0.931018	0.31716				100
PG-05	Kraus et al. (2013)	-62.6362	-62.6362	-60.3303	-60.3303	Hurd Peninsula (Perunika Glacier)	South Shetland Islands	57.0292	1.80211	16.3323		8.58954	0.161675	3.35708	6.51851	4.97384	0.875313	0.360423				100
PI-01	Kraus et al. (2013)	-62.6339	-62.6339	-60.3375	-60.3375	Hurd Peninsula (Perunika Glacier)	South Shetland Islands	50.1435	1.32356	17.9413		8.64375	0.151732	7.13552	9.80109	3.79331	0.738158	0.32807				100
PI-02	Kraus et al. (2013)	-62.6339	-62.6339	-60.3375	-60.3375	Hurd Peninsula (Perunika Glacier)	South Shetland Islands	47.8268	1.09607	14.0252		9.33855	0.16344	15.1693	8.88708	2.73763	0.490321	0.265591				100
PI-03	Kraus et al. (2013)	-62.6363	-62.6363	-60.3287	-60.3287	Hurd Peninsula (Perunika Glacier)	South Shetland Islands	49.6184	1.26685	16.5696		8.74839	0.158859	8.99868	10.5571	3.20735	0.593209	0.281523				100
PI-04	Kraus et al. (2013)	-62.636	-62.636	-60.3305	-60.3305	Hurd Peninsula (Perunika Glacier)	South Shetland Islands	49.3815	1.31924	17.0781		8.12645	0.166229	9.40197	10.4184	3.26104	0.582329	0.264695				100
PI-05	Kraus et al. (2013)	-62.6362	-62.6362	-60.3303	-60.3303	Hurd Peninsula (Perunika Glacier)	South Shetland Islands	50.1309	1.12309	16.9365		8.72192	0.159078	9.58712	9.42804	3.0437	0.604498	0.265131				100
PI-06	Kraus et al. (2013)	-62.1013	-62.1013	-57.92	-57.92		South Shetland Islands	49.5818	1.25606	16.219		8.51308	0.152434	9.8879	10.4875	3.07917	0.528438	0.294706				100
RP-01	Kraus et al. (2013)	-62.626	-62.626	-60.279	-60.279	Rezen Peak	South Shetland Islands	50.5965	0.992463	18.063		8.569	0.153536	6.3622	11.0586	3.55239	0.441541	0.210735				100
SN-01	Kraus et al. (2013)	-64.9667	-64.9667	-60.1334	-60.1334	Larsen Nunatak	Larsen Rift	50.4895	2.08219	15.3488		11.185	0.153488	7.50274	8.60341	3.41309	0.918908	0.302937				100
SR-01	Kraus et al. (2013)	-63.049	-63.049	-60.9588	-60.9588		South Shetland Islands	56.5267	1.06772	18.7524		6.46395	0.116101	3.81475	8.3966	3.93915	0.7049	0.21769				100
1	Le Masurier & Thomson (1990)	-62.13	-62.13	-58.25	-58.25	Cinder Spur, Krakow Peninsula	South Shetland Islands	50.51	0.79	18.35	1.85	6.16	0.18	5.2	10.63	3.45	0.71	0.18				98.01
2	Le Masurier & Thomson (1990)	-62.13	-62.13	-58.25	-58.25	Cinder Spur, Krakow Peninsula	South Shetland Islands	52.07	0.73	18.19	1.68	5.61	0.19	5.76	9.42	3.54	0.77	0.2				98.16
3	Le Masurier & Thomson (1990)	-62.13	-62.13	-58.25	-58.25	Cinder Spur, Krakow Peninsula	South Shetland Islands	54.12	0.85	18.02	1.58	5.27	0.16	5.38	7.84	3.7	1.02	0.14				98.08
4	Le Masurier & Thomson (1990)	-62.13	-62.13	-58.25	-58.25	Cinder Spur, Krakow Peninsula	South Shetland Islands	58.88	0.52	16.85	1.77	4.43	0.24	3.97	6.15	3.9	0.75	0.33				97.79
5	Le Masurier & Thomson (1990)	-62.13	-62.13	-58.25	-58.25	Martins Head, Krakow Peninsula	South Shetland Islands	51.52	0.75	17.7	2	6.65	0.19	5.18	9.53	3.71	0.8	0.22				98.25
6	Le Masurier & Thomson (1990)	-62.13	-62.13	-58.25	-58.25	Martins Head, Krakow Peninsula	South Shetland Islands	52.02	0.91	18.51	1.82	6.06	0.18	5.62	9.45	3.82	0.82	0.19				99.4
7	Le Masurier & Thomson (1990)	-62.13	-62.13	-58.25	-58.25	Martins Head, Krakow Peninsula	South Shetland Islands	57.18	0.59	18.24	1.71	4.28	0.17	4.2	7.06	4.36	0.94	0.26				98.99
27788	Le Masurier & Thomson (1990)	-63.58	-63.58	-55.77	-55.77		Larsen Rift	46.41	2.6	16.33	2.18	7.83	0.16	8.11	9.6	4.3	1.34	0.83	0.13	0.09		99.78	0.09
27812	Le Masurier & Thomson (1990)	-63.73	-63.73	-57.87	-57.87		Larsen Rift	48.28	2.57	15.37	2.39	8.15	0.18	7.26	9.75	3.97	1.42	0.5	1.1	2		101.84	2
27827	Le Masurier & Thomson (1990)	-63.48	-63.48	-55.97	-55.97		Larsen Rift	47.99	2.65	16.58	1.64	8.36	0.18	6.2	9.94	4.09	1.58	0.52	0.07	0.05		99.78	0.05
27831	Le Masurier & Thomson (1990)	-63.6	-63.6	-57	-57	southern Tabarin Peninsula	Larsen Rift	47.64	1.86	15.25	2.05	8.82	0.18	9.66	8.49	3.71	1.26	0.44	0.05	0.65		100.01	0.65
27839	Le Masurier & Thomson (1990)	-63.68	-63.68	-57.7	-57.7		Larsen Rift	47.94	1.71	16.53	4.5	4.9	0.18	6.84	7.93	4.21	1.55	0.47	1.1	2		98.76	2
D.3302.1	Le Masurier & Thomson (1990)	-63.6	-63.6	-57	-57	Seven Buttresses, Tabarin Peninsula	Larsen Rift	48.85	1.84	15.58	1.76	8.83	0.15	8.62	8.15	3.76	1.17	0.47	0.16	0.39	0.65	100.22	1.04
D.4088.5	Le Masurier & Thomson (1990)	-64	-64	-58	-58	Palisade Nunatak	Larsen Rift	57.06	1.19	18.19	2.75	2.5	0.09	1.3	2.91	5.69	4.46	0.28	0.1	3.1	0.12	99.64	3.22
D.4689.1	Le Masurier & Thomson (1990)	-65.05	-65.05	-60.18	-60.18	Seal nunataks, Bull Nunatak	Larsen Rift	49.2	1.98	14.89	11.61		0.15	9.19	8.39	3.65	1.11	0.21				100.38
D.4691.1	Le Masurier & Thomson (1990)	-65	-65.25	-59.5	-60	Seal Nunataks, Bruce Nunatak	Larsen Rift	50.85	2.32	14.93	11.44		0.2	5.9	8.47	3.58	1.19	0.27				99.15
D4088.4	Le Masurier & Thomson (1990)	-64	-64	-58	-58	Palisade Nunatak	Larsen Rift	58.58	0.76	19.23	2.26	2.04	0.06	0.75	2.52	6.36	4.91	0.08	0.13	2.16	0.13	99.84	2.29
G.13.1	Le Masurier & Thomson (1990)	-62.13	-62.13	-58.25	-58.25	Ternyck Needle, Krakow Peninsula	South Shetland Islands	55.4	0.7	18.7	2.15	5.39	0.13	4.9	8.92	3.82	1.44	0.14				101.69
G.31.1	Le Masurier & Thomson (1990)	-62.05	-62.05	-58.4	-58.4	Melville Peak	South Shetland Islands	52	0.91	17.14	1.59	5.68	0.12	7.1	10.75	3	0.91	0.12				99.48	0.16
G.32.1	Le Masurier & Thomson (1990)	-62.05	-62.05	-58.4	-58.4	Melville Peak	South Shetland Islands	52.03	0.88	16.85	1.43	5.71	0.14	7.3	11.22	2.87	0.89	0.13				99.45	0
96020701	Machado et al. (2005)	-62.35	-62.35	-59.6	-59.6	Coppermine Peninsula	South Shetland Islands	48.09	0.97	16.93		9.5	0.14	8.86	10.03	2.66	0.58	0.35				99.74	1.63
96022001	Machado et al. (2005)	-62.35	-62.35	-59.6	-59.6	Coppermine Peninsula	South Shetland Islands	49.31	0.89	17.5		9.6	0.17	8	10.82	2.51	0.21	0.15				100.24	1.08
96022005	Machado et al. (2005)	-62.35	-62.35	-59.6	-59.6	Coppermine Peninsula	South Shetland Islands	49.4	0.79	18.3		8.9	0.14	7.33	10.54	2.64	0.3	0.13				99.88	1.41
96022302	Machado et al. (2005)	-62.35	-62.35	-59.6	-59.6	Coppermine Peninsula	South Shetland Islands	49.25	0.63	18.09		8.18	0.16	8.16	12.85	1.93	0.11	0.12				100.22	0.74
98011501	Machado et al. (2005)	-62.58	-62.83	-60	-60.5	Byers Peninsula	South Shetland Islands	49.5	1.42	15.9		12.8	0.18	4.2	9.3	3.6	0.62	0.21				100.03	2.3
98012002	Machado et al. (2005)	-62.58	-62.83	-60	-60.5	Byers Peninsula	South Shetland Islands	49.6	1.31	17.3		11.6	0.18	4.1	9.3	3.9	0.33	0.28				99.7	1.8
98012202	Machado et al. (2005)	-62.58	-62.83	-60	-60.5	Byers Peninsula	South Shetland Islands	48.4	0.91	18.29		9.24	0.16	7.59	11.51	2.37	0.42	0.18				100.24	1.17
98012301	Machado et al. (2005)	-62.58	-62.83	-60	-60.5	Byers Peninsula	South Shetland Islands	57.96	1.31	15.07		9.46	0.19	2.36	6.42	3.72	0.66	0.39				99.69	2.15
98012501	Machado et al. (2005)	-62.58	-62.83	-60	-60.5	Byers Peninsula	South Shetland Islands	53.88	1.02	19.63		8.34	0.13	2.79	8.8	3.97	0.96	0.13				102.01	2.36
990112001	Machado et al. (2005)	-62.17	-62.17	-58.9	-58.9	Fildes Peninsula	South Shetland Islands	46.91	0.62	23.15		7.83	0.16	4.61	10.99	2.66	0.51	0.09				100.07	2.54
990112003	Machado et al. (2005)	-62.17	-62.17	-58.9	-58.9	Fildes Peninsula	South Shetland Islands	55.39	0.7	19.19		8.81	0.16	2.9	7.34	4.06	0.92	0.22				100.05	0.36
990112010	Machado et al. (2005)	-62.17	-62.17	-58.9	-58.9	Fildes Peninsula	South Shetland Islands	54.16	0.78	19.08		8.03	0.2	3.7	8.48	3.14	0.91	0.21				99.98	1.29
990114003	Machado et al. (2005)	-62.17	-62.17	-58.9	-58.9	Ardley Peninsula	South Shetland Islands	53.71	0.7	18.91		9.58	0.14	3.72	7.78	3.74	0.84	0.23				100.19	0.84
AF-14	Machado et al. (2005)	-62.17	-62.17	-58.9	-58.9	Fildes Peninsula	South Shetland Islands	50.19	0.84	19.89		9.64	0.18	4.31	9.97	3.31	0.57	0.13				100.04	1.01
AF-5	Machado et al. (2005)	-62.17	-62.17	-58.9	-58.9	Fildes Peninsula	South Shetland Islands	50.34	0.45	20.56		7.59	0.12	6.15	10.9	2.16	0.79	0.09				100.93	1.78
HA-1.1	Machado et al. (2005)	-62.5417	-62.5667	-59.5417	-59.625	Fort Point	South Shetland Islands	47.47	0.83	25.74		8.67	0.12	3.06	9.33	3.23	0.45	0.04				100.95	2.01
HA-19.1	Machado et al. (2005)	-62.5417	-62.5667	-59.5417	-59.625	Fort Point	South Shetland Islands	56.22	0.45	17.1		6.7	0.12	4.78	8.54	2.95	1.05	0.2				100.07	1.96
HA-20	Machado et al. (2005)	-62.5417	-62.5667	-59.5417	-59.625	Fort Point	South Shetland Islands	63.8	0.53	15.58		5.3	0.12	2.19	4.36	3.93	2.05	0.15				99.44	1.43
HA-8.2A	Machado et al. (2005)	-62.5417	-62.5667	-59.5417	-59.625	Fort Point	South Shetland Islands	58.69	0.69	17.62		6.74	0.11	2.85	6.97	3.75	1.63	0.19				99.87	0.63
HY-4	Machado et al. (2005)	-62.5	-62.5	-59.8	-59.8	Fort Point	South Shetland Islands	60.7	0.82	15.9		7.3	0.12	2.6	5.7	3.6	2.7	0.19				100.33	0.7
PA-8.1A	Machado et al. (2005)	-62.5	-62.5	-59.8	-59.8	Fort Point	South Shetland Islands	50	0.72	16.8		9.2	0.16	7.4	10.4	2.8	0.5	0.15				99.53	1.4
AR-1	Machado et al. (2005b)	-62.17	-62.17	-58.9	-58.9	Ardley Peninsula	South Shetland Islands	53.78	0.98	17.14		9.78	0.15	4.89	7.53	3.03	0.77	0.22				100.02	1.75
AR-5	Machado et al. (2005b)	-62.17	-62.17	-58.9	-58.9	Ardley Peninsula	South Shetland Islands	51.73	0.8	18.15		9.06	0.16	5.35	9.92	2.91	0.52	0.16				100.05	1.29
AR-6	Machado et al. (2005b)	-62.17	-62.17	-58.9	-58.9	Ardley Peninsula	South Shetland Islands	55.72	0.91	17.05		8.34	0.14	4.14	7.55	3.13	0.92	0.21				99.64	1.53
GR-1	Machado et al. (2005b)	-62.05	-62.05	-58.4	-58.4	Fort Point	South Shetland Islands	55.99	0.61	17.4		7.46	0.14	3.89	7.26	3.67	1.05	0.13				99.09	1.49
GR-2	Machado et al. (2005b)	-62.05	-62.05	-58.4	-58.4	Fort Point	South Shetland Islands	53.95	0.78	18.87		8.49	0.16	4.57	9.2	2.95	0.2	0.11				99.87	0.59
GR-3	Machado et al. (2005b)	-62.05	-62.05	-58.4	-58.4	Fort Point	South Shetland Islands	47.47	0.83	25.74		8.67	0.12	3.06	9.33	3.23	0.45	0.04				100.95	2.01
KG-1	Machado et al. (2005b)	-62.17	-62.17	-58.9	-58.9	Fildes Peninsula	South Shetland Islands	50.19	0.84	19.89		9.64	0.18	4.31	9.97	3.31	0.57	0.13				100.04	1.01
KG-10	Machado et al. (2005b)	-62.17	-62.17	-58.9	-58.9	Fildes Peninsula	South Shetland Islands	46.91	0.62	23.15		7.83	0.16	4.61	11	2.66	0.51	0.09				100.08	2.54
KG-11	Machado et al. (2005b)	-62.17	-62.17	-58.9	-58.9	Fildes Peninsula	South Shetland Islands	50.34	0.45	20.56		7.59	0.12	6.15	10.9	2.16	0.79	0.09				100.93	1.78
KG-12	Machado et al. (2005b)	-62.17	-62.17	-58.9	-58.9	Fildes Peninsula	South Shetland Islands	49.8	0.75	18.68		9.04	0.17	5.85	11.7	2.46	0.58	0.22				100.13	0.88
KG-13	Machado et al. (2005b)	-62.17	-62.17	-58.9	-58.9	Fildes Peninsula	South Shetland Islands	52.64	0.71	20.64		7.96	0.14	4.25	10.39	1.84	0.4	0.12				99.2	0.11
KG-14	Machado et al. (2005b)	-62.17	-62.17	-58.9	-58.9	Fildes Peninsula	South Shetland Islands	52.14	0.85	17.96		10.05	0.18	3.73	7.79	3.58	0.67	0.15				99.13	2.03
KG-15	Machado et al. (2005b)	-62.17	-62.17	-58.9	-58.9	Fildes Peninsula	South Shetland Islands	50.5	0.84	19.7		10.28	0.17	4.33	9.78	3.14	0.48	0.13				100.02	0.67
KG-2	Machado et al. (2005b)	-62.17	-62.17	-58.9	-58.9	Fildes Peninsula	South Shetland Islands	53.22	0.88	17.18		8.22	0.14	4.68	8.35	3.18	1.03	0.14				99.64	2.62
KG-3	Machado et al. (2005b)	-62.17	-62.17	-58.9	-58.9	Fildes Peninsula	South Shetland Islands	57.16	0.96	17.34		8.03	0.29	3.13	7.15	4.3	0.81	0.27				99.91	0.47
KG-4	Machado et al. (2005b)	-62.17	-62.17	-58.9	-58.9	Fildes Peninsula	South Shetland Islands	60.92	0.97	16.81		6.58	0.16	2.85	5.25	3.46	1.02	0.31				99.14	0.81
KG-5	Machado et al. (2005b)	-62.17	-62.17	-58.9	-58.9	Fildes Peninsula	South Shetland Islands	52.03	1.06	18.73		9.2	0.2	3.91	8.1	3.58	1.34	0.26				99.67	1.26
KG-6	Machado et al. (2005b)	-62.17	-62.17	-58.9	-58.9	Fildes Peninsula	South Shetland Islands	50.98	0.78	19.05		9.06	0.15	5.08	10.73	2.9	0.3	0.16				99.99	0.8
KG-7	Machado et al. (2005b)	-62.17	-62.17	-58.9	-58.9	Fildes Peninsula	South Shetland Islands	52.3	0.84	18.85		9.03	0.11	4.75	7.76	3.89	0.92	0.19				99.59	0.95
KG-8	Machado et al. (2005b)	-62.17	-62.17	-58.9	-58.9	Fildes Peninsula	South Shetland Islands	55.39	0.7	19.19		8.81	0.16	2.9	7.34	4.06	0.92	0.22				100.05	0.36
KG-9A	Machado et al. (2005b)	-62.17	-62.17	-58.9	-58.9	Fildes Peninsula	South Shetland Islands	54.89	0.78	18.57		7.99	0.15	3.72	8.49	3.51	0.8	0.2				100.2	1.1
KG-9B	Machado et al. (2005b)	-62.17	-62.17	-58.9	-58.9	Fildes Peninsula	South Shetland Islands	54.16	0.78	19.08		8.03	0.2	3.7	8.48	3.14	0.91	0.21				99.98	1.29
LI-1	Machado et al. (2005b)	-62.58	-62.83	-60	-60.5	Byers Peninsula	South Shetland Islands	55.46	1.35	15.27		11.02	0.19	3.59	7.24	3.99	1.05	0.27				100.65	1.22
LI-10	Machado et al. (2005b)	-62.58	-62.83	-60	-60.5	Byers Peninsula	South Shetland Islands	60.9	0.8	16.77		6.49	0.19	2.46	5.45	4.31	1.04	0.27				99.56	0.88
LI-12A	Machado et al. (2005b)	-62.58	-62.83	-60	-60.5	Byers Peninsula	South Shetland Islands	54	1.57	16		10.1	0.21	2.6	7	4.4	0.68	0.6				99.76	2.6
LI-12B	Machado et al. (2005b)	-62.58	-62.83	-60	-60.5	Byers Peninsula	South Shetland Islands	50.54	1.1	17.03		9.57	0.18	8.01	9.65	2.88	0.19	0.23				100.25	0.87
LI-13	Machado et al. (2005b)	-62.58	-62.83	-60	-60.5	Byers Peninsula	South Shetland Islands	49.6	1.31	17.3		11.6	0.18	4.1	9.3	3.9	0.33	0.28				99.7	1.8
LI-14	Machado et al. (2005b)	-62.58	-62.83	-60	-60.5	Byers Peninsula	South Shetland Islands	56.73	0.74	17.42		7.55	0.2	3.08	6.27	4.15	1.03	0.24				99.36	1.95
LI-15	Machado et al. (2005b)	-62.58	-62.83	-60	-60.5	Byers Peninsula	South Shetland Islands	57.96	1.31	15.07		9.46	0.19	2.36	6.42	3.72	0.66	0.39				99.69	2.15
LI-2	Machado et al. (2005b)	-62.58	-62.83	-60	-60.5	Byers Peninsula	South Shetland Islands	48.4	0.91	18.29		9.24	0.16	7.59	11.51	2.37	0.42	0.18				100.24	1.17
LI-3	Machado et al. (2005b)	-62.58	-62.83	-60	-60.5	Byers Peninsula	South Shetland Islands	50.7	1.18	15.9		11.4	0.16	5.2	9.4	3.7	0.81	0.19				99.64	1
LI-4	Machado et al. (2005b)	-62.58	-62.83	-60	-60.5	Byers Peninsula	South Shetland Islands	50.4	0.97	16		10.3	0.14	6.2	11.2	3.1	0.26	0.16				100.13	1.4
LI-5	Machado et al. (2005b)	-62.58	-62.83	-60	-60.5	Byers Peninsula	South Shetland Islands	53.07	0.7	16.93		9.23	0.17	6.45	10.3	2.66	0.5	0.08				100.31	0.22
LI-6	Machado et al. (2005b)	-62.58	-62.83	-60	-60.5	Byers Peninsula	South Shetland Islands	49.5	1.42	15.9		12.8	0.18	4.2	9.3	3.6	0.62	0.21				100.03	2.3
LI-6	Machado et al. (2005b)	-62.58	-62.83	-60	-60.5	Byers Peninsula	South Shetland Islands	53.88	1.02	19.63		8.34	0.13	2.79	8.8	3.97	0.96	0.13				102.01	2.36
LI-7	Machado et al. (2005b)	-62.58	-62.83	-60	-60.5	Byers Peninsula	South Shetland Islands	53.6	1.63	15.9		11.3	0.17	3.09	7.5	4.1	1.35	0.44				100.88	1.8
LI-8	Machado et al. (2005b)	-62.58	-62.83	-60	-60.5	Byers Peninsula	South Shetland Islands	48.41	1.11	20.51		9.55	0.14	4.73	12.29	2.47	0.28	0.17				101.2	1.54
LI-9	Machado et al. (2005b)	-62.58	-62.83	-60	-60.5	Byers Peninsula	South Shetland Islands	60.98	0.8	16.69		6.43	0.19	2.42	5.44	4.24	1.03	0.26				99.49	1.01
RO-1	Machado et al. (2005b)	-62.35	-62.35	-59.6	-59.6	Coppermine Peninsula	South Shetland Islands	49.13	0.95	17.64		9.38	0.16	7.76	9.65	3.17	0.68	0.26				99.93	1.15
RO-2	Machado et al. (2005b)	-62.35	-62.35	-59.6	-59.6	Coppermine Peninsula	South Shetland Islands	48.09	0.97	16.93		9.5	0.14	8.86	10.03	2.66	0.58	0.35				99.74	1.63
RO-3	Machado et al. (2005b)	-62.35	-62.35	-59.6	-59.6	Coppermine Peninsula	South Shetland Islands	49.21	0.91	18.2		9.56	0.16	7.47	10.31	2.58	0.28	0.14				100.11	1.29
RO-4	Machado et al. (2005b)	-62.35	-62.35	-59.6	-59.6	Coppermine Peninsula	South Shetland Islands	49.4	0.79	18.3		8.9	0.14	7.33	10.54	2.64	0.3	0.13				99.88	1.41
RO-5	Machado et al. (2005b)	-62.35	-62.35	-59.6	-59.6	Coppermine Peninsula	South Shetland Islands	49.31	0.89	17.5		9.6	0.17	8	10.82	2.51	0.21	0.15				100.24	1.08
1	Smellie (1983)	-62.58	-62.83	-60	-60.5	Byers Peninsula	South Shetland Islands	48.3	1.07	15.5	2.36	7.85	0.2	9.6	10.5	2.5	0.24	0.22				98.34
2	Smellie (1983)	-62.58	-62.83	-60	-60.5	Byers Peninsula	South Shetland Islands	78	0.11	12.4	0.06	0.14	0.01	0.2	0.3	2.26	5.48	0.01				98.97
3	Smellie (1983)	-62.35	-62.35	-59.6	-59.6	Coppermine Peninsula	South Shetland Islands	49.8	0.67	17.1	2.46	6.14		9.8	11.39	2.24	0.34	0.12				100.06
4	Smellie (1983)	-62.05	-62.05	-58.4	-58.4	Fildes Peninsula	South Shetland Islands	50.7	0.87	19.9	2.74	6.85	0.17	3.9	11.57	3.38	0.32	0.12				100.52
5	Smellie (1983)	-62.05	-62.05	-58.4	-58.4	Potter Peninsula, Fildes Formation	South Shetland Islands	53.1	0.97	17.2	2.46	6.15	0.16	5.7	8	3.36	1	0.22				98.32
6	Smellie (1983)	-62.05	-62.05	-58.4	-58.4	Point Hennequin, Vieville Glacier Formation	South Shetland Islands	67.5	0.64	16.2	0.74	1.86	0.17	0.7	2.11	5.12	3.81	0.14				98.99
7	Smellie (1983)	-62.05	-62.05	-58.4	-58.4	Cinder spur	South Shetland Islands	53.7	0.86	24	0.82	2.74	0.13	1.8	10.35	4.16	0.66	0.2				99.42
8	Smellie (1983)	-62.58	-62.83	-60	-60.5	Half Moon Island	South Shetland Islands	48.2	0.39	18.7	2.08	5.19	0.13	8.7	13.9	8.7	0.2	0.04				106.23
9	Smellie (1983)	-62.05	-62.05	-58.4	-58.4	Wegger Peak	South Shetland Islands	54.1	0.75	17.3	2.32	5.8	0.14	6.4	8.39	3.3	1.41	0.17				100.08
10	Smellie (1983)	-62.05	-62.05	-58.4	-58.4	Noel Hill	South Shetland Islands	58.2	0.77	16.9	2.24	5.61	0.21	4.1	7.72	3.33	2.18	0.21				101.47
11	Smellie (1983)	-63.2	-63.2	-62	-62	Cape Wallace	South Shetland Islands	64	0.54	15.2	1.62	4.05	0.12	1.9	4.44	4.12	1.82	0.12				97.93
12	Smellie (1983)	-63.2	-63.2	-62	-62	north of Cape Hooker	South Shetland Islands	71.4	0.39	14.4	0.86	2.15	0.09	1.1	2.4	4.6	2.52	0.05				99.96
D.3759.1	Smellie (1987)	-64.2	-64.2	-57.75	-57.75	James Ross Island	Larsen Rift	48.1	1.72	15.95	0.38	10	0.15	8.88	8.26	3.37	1.08	0.5				99.2	0.81
D.4053.9	Smellie (1987)	-64.2	-64.2	-57.75	-57.75	James Ross Island	Larsen Rift	48.2	2.38	17.62	1.71	8.04	0.16	4.9	8.58	4.37	1.85	0.7				98.88	0.37
D.4085.7	Smellie (1987)	-64.2	-65.05	-57.75	-57.75	James Ross Island	Larsen Rift	51	3.37	14.51	7.88	3.92	0.17	3.09	6.74	4.85	2.65	0.92				99.42	0.32
15452	Smellie et al. (1984)	-62.58	-62.83	-60	-60.5	Chester Cone, Byers Peninsula	South Shetland Islands	57	0.78	16.2	1.96	4.89	0.21	5.4	6.03	4	1.16	0.24				97.87
15454	Smellie et al. (1984)	-62.58	-62.83	-60	-60.5	Byers Peninsula	South Shetland Islands	78	0.11	12.4	0.06	0.14	0.01	0.2	0.27	2.26	5.48	0.01				98.94
15455	Smellie et al. (1984)	-62.58	-62.83	-60	-60.5	Byers Peninsula	South Shetland Islands	76.8	0.12	12.9	0.28	0.71	0.02	0.3	0.56	3.62	3.83	0.01				99.15
15461	Smellie et al. (1984)	-62.58	-62.83	-60	-60.5	Byers Peninsula	South Shetland Islands	51.4	1.38	16.1	2.68	8.94	0.23	4.9	9.81	3.28	0.24	0.23				99.19
16131	Smellie et al. (1984)	-62.05	-62.05	-58.4	-58.4	Martins Head	South Shetland Islands	57.2	0.59	18.2	1.71	4.28	0.17	4.2	7.06	4.36	0.94	0.26				98.97
16135	Smellie et al. (1984)	-62.05	-62.05	-58.4	-58.4	Martins Head	South Shetland Islands	52.7	0.73	18.2	1.96	6.54	0.18	4	9.24	3.69	0.82	0.23				98.29
16136	Smellie et al. (1984)	-62.05	-62.05	-58.4	-58.4	Martins Head	South Shetland Islands	49.8	0.81	18.1	1.93	6.44	0.21	5.9	10.27	3.33	0.58	0.14				97.51
16137	Smellie et al. (1984)	-62.05	-62.05	-58.4	-58.4	Martins Head	South Shetland Islands	51.5	0.75	17.7	2	6.65	0.19	5.2	9.53	3.71	0.8	0.22				98.25
16138	Smellie et al. (1984)	-62.05	-62.05	-58.4	-58.4	Martins Head	South Shetland Islands	50.2	0.75	16.5	2	6.66	0.37	5.3	11.36	3.37	0.64	0.24				97.39
16144	Smellie et al. (1984)	-62.05	-62.05	-58.4	-60	Cinder Spur	South Shetland Islands	54.1	0.85	18	1.58	5.27	0.16	5.4	7.84	3.7	1.02	0.14				98.06
16145	Smellie et al. (1984)	-62.05	-62.5	-58.4	-58.4	Cinder Spur	South Shetland Islands	52.6	0.82	17.7	1.52	5.06	0.14	5.7	9.66	3.42	0.95	0.14				97.71
16147	Smellie et al. (1984)	-62.05	-62.05	-58.4	-58.4	Cinder Spur	South Shetland Islands	51.4	0.87	19.8	1.71	5.69	0.14	4.1	9.9	3.74	0.81	0.2				98.36
16148	Smellie et al. (1984)	-62.05	-62.5	-58.4	-60	Cinder Spur	South Shetland Islands	53.7	0.86	24	0.82	2.74	0.13	1.8	10.35	4.16	0.66	0.2				99.42
16153	Smellie et al. (1984)	-62.05	-62.05	-58.4	-58.4	Cinder Spur	South Shetland Islands	50.8	0.78	22	1.48	4.94	0.31	4.4	7.96	4.91	0.88	0.24				98.7
16572	Smellie et al. (1984)	-62.58	-62.83	-60	-60.5	Chester Cone, Byers Peninsula	South Shetland Islands	62.1	0.55	16.3	1.58	3.94	0.26	3.6	6.45	3.38	0.89	0.22				99.27
G.13.1	Smellie et al. (1984)	-62.05	-62.05	-58.4	-58.4	Ternyck Needle	South Shetland Islands	55.4	0.7	18.7	2.15	5.39	0.13	4.9	8.92	3.82	1.44	0.14				101.69
G.14.2	Smellie et al. (1984)	-62.05	-62.05	-58.4	-58.4	Precious Peaks, Hennequin Formation	South Shetland Islands	55.1	0.83	15.9	2.24	5.6	0.13	6.2	7.09	3.1	2.28	0.2				98.67
G.23.6	Smellie et al. (1984)	-62.05	-62.05	-58.4	-58.4	Wegger Peak	South Shetland Islands	53.5	0.74	16.5	2.42	6.05	0.16	6.9	7.93	3.37	1.42	0.2				99.19
G.25.4	Smellie et al. (1984)	-62.05	-62.05	-58.4	-58.4	Rose Peak	South Shetland Islands	58.6	0.66	17.4	1.85	4.64	0.1	5	6.42	4.53	1.99	0.19				101.38
G.26.1	Smellie et al. (1984)	-62.05	-62.05	-58.4	-58.4	False Round Point, Hennequin Formation	South Shetland Islands	56	0.74	16.1	1.98	4.95	0.1	4.9	8.1	2.81	1.19	0.17				97.04
G.28.1	Smellie et al. (1984)	-62.05	-62.05	-58.4	-58.4	Esther Nunatak, Hennequin Formation	South Shetland Islands	57.2	0.73	16.2	1.97	4.92	0.21	6.5	7.04	3.71	1.75	0.15				100.38
G.29.1	Smellie et al. (1984)	-62.05	-62.05	-58.4	-58.4	Brimstone Peak, Hennequin Formation	South Shetland Islands	57.2	0.68	17.1	1.85	4.63	0.09	5.4	7.59	4.23	1.56	0.21				100.54
G.30.3	Smellie et al. (1984)	-62.05	-62.05	-58.4	-58.4	North Foreland, Hennequin Formation	South Shetland Islands	54.8	0.66	17.1	2.04	5.1	0.16	8.1	3.91	3.79	0.21	0.19				96.06
G.30.7	Smellie et al. (1984)	-62.05	-62.05	-58.4	-58.4	North Foreland, Hennequin Formation	South Shetland Islands	58.6	0.64	17.7	1.75	4.37	0.11	4.8	6.39	4.53	1.69	0.2				100.78
G.490.1	Smellie et al. (1984)	-62.05	-62.05	-58.4	-58.4	Rose Peak	South Shetland Islands	57.3	0.79	16.6	2.08	5.2	0.14	6.1	6.89	3.92	1.75	0.25				101.02
P.1114.1	Smellie et al. (1984)	-62.05	-62.05	-58.4	-58.4	Suffield Point, Fildes Peninsula, Fildes Formation	South Shetland Islands	55.9	0.81	18.9	2.28	5.71	0.15	3.9	8	3.74	0.87	0.16				100.42
P.1125.1	Smellie et al. (1984)	-62.05	-62.05	-58.4	-58.4	Northern Fildes Peninsula, Fildes Formation	South Shetland Islands	55.2	1.35	16.2	2.87	7.18	0.21	3.4	7.47	4.48	0.79	0.25				99.4
P.1129.1	Smellie et al. (1984)	-62.05	-62.5	-58.4	-59	northern Fildes Peninsula, Fildes Formation	South Shetland Islands	50.2	0.53	19.2	2.26	8.66	0.13	6.7	12.06	2.58	0.56	0.08				102.96
P.1136.1	Smellie et al. (1984)	-62.05	-62.05	-58.4	-58.4	Jasper Point, Fildes Peninsula, Fildes Formation	South Shetland Islands	62.2	0.86	16.3	1.68	4.2	0.17	1.1	5.14	4.95	1.36	0.29				98.25
P.1147.3	Smellie et al. (1984)	-62.05	-62.05	-58.4	-58.4	Northern Fildes Peninsula, Fildes Formation	South Shetland Islands	49.6	0.5	19.6	2.33	5.84	0.14	7.4	12.22	2.04	0.38	0.08				100.13
P.1149.1	Smellie et al. (1984)	-62.05	-62.05	-58.4	-58.4	Northern Fildes Peninsula, Fildes Formation	South Shetland Islands	57.9	0.92	15.9	2.26	5.64	0.19	3.2	7.32	4.21	0.5	0.14				98.18
P.1162.5	Smellie et al. (1984)	-62.05	-62.05	-58.4	-58.4	Northern Fildes Peninsula, Fildes Formation	South Shetland Islands	50.7	0.87	19.9	2.74	6.85	0.17	3.9	11.57	3.38	0.32	0.12				100.52
P.1166.7	Smellie et al. (1984)	-62.05	-62.05	-58.4	-58.4	Northern Fildes Peninsula, Fildes Formation	South Shetland Islands	53.1	1.06	17.6	2.82	7.06	0.18	4.8	9.69	3.81	0.57	0.14				100.83
P.1177.1	Smellie et al. (1984)	-62.05	-62.5	-58.4	-59	Gemel Peaks, Fildes Peninsula, Fildes Formation	South Shetland Islands	51.8	0.78	18.3	2.66	6.66	0.18	5	9.46	3.14	0.93	0.13				99.04
P.1177.2	Smellie et al. (1984)	-62.05	-62.5	-58.4	-59	Gemel Peaks, Fildes Peninsula, Fildes Formation	South Shetland Islands	52.9	0.67	21.2	2.38	5.94	0.13	5.2	10.7	3.3	0.82	0.1				103.34
P.1181.3	Smellie et al. (1984)	-62.05	-62.5	-58.4	-58.4	Jasper Point, Fildes Peninsula, Fildes Formation	South Shetland Islands	62	0.85	16.2	1.61	4.02	0.15	1.2	5.54	3.92	1.38	0.28				97.15
P.1182.1	Smellie et al. (1984)	-62.05	-62.05	-58.4	-58.4	Northern Fildes Peninsula, Fildes Formation	South Shetland Islands	63.7	0.92	15.4	1.56	3.9	0.2	1.4	3.61	5.37	2.04	0.24				98.34
P.1183.2	Smellie et al. (1984)	-62.05	-62.05	-58.4	-58.4	Northern Fildes Peninsula, Fildes Formation	South Shetland Islands	64.5	0.92	15.5	1.45	3.63	0.2	1.2	3.46	5.48	2.13	0.24				98.71
P.1187.4	Smellie et al. (1984)	-62.05	-62.05	-58.4	-58.4	Ezcurra Inlet, Fildes Formation	South Shetland Islands	56.9	0.78	17.7	2.22	5.54	0.16	5	7.5	3.36	1.64	0.18				100.98
P.1188.1	Smellie et al. (1984)	-62.05	-62.05	-58.4	-58.4	Precious Peaks, Hennequin Formation	South Shetland Islands	53.6	0.83	15.7	2.38	5.96	0.14	6.5	6.78	3.02	2.24	0.29				97.44
P.1189.1	Smellie et al. (1984)	-62.05	-62.05	-58.4	-58.4	Stenhouse Bluff	South Shetland Islands	54.7	0.79	15.7	2.15	5.39	0.13	5.3	8.43	2.71	2.15	0.23				97.68
P.1192.1	Smellie et al. (1984)	-62.05	-62.05	-58.4	-58.4	Wegger Peak	South Shetland Islands	54.9	0.8	16.8	2.29	5.72	0.14	5.8	7.29	3.46	1.74	0.24				99.18
P.1192.1	Smellie et al. (1984)	-62.05	-62.05	-58.4	-58.4	Crepin Point, Hennequin Formation	South Shetland Islands	52.6	0.79	16.9	2.49	6.22	0.18	6.9	9.27	2.55	0.5	0.19				98.59
P.1192.5	Smellie et al. (1984)	-62.05	-62.05	-58.4	-58.4	Wegger Peak	South Shetland Islands	54.1	0.75	17.3	2.32	5.8	0.14	6.4	8.39	3.3	1.41	0.17				100.08
P.1195.2	Smellie et al. (1984)	-62.5	-62.05	-59	-58.4	Duthoit Point, Fildes Formation	South Shetland Islands	54.1	1.71	15.5	2.99	7.47	0.18	5.2	8.23	3.58	0.88	0.24				100.08
P.1195.9	Smellie et al. (1984)	-62.5	-62.05	-59	-58.4	Duthoit Point, Fildes Formation	South Shetland Islands	50	1.09	15.3	2.71	6.77	0.18	8.7	8.54	3.03	0.35	0.17				96.84
P.1198.1	Smellie et al. (1984)	-62.5	-62.05	-59	-59	Stansbury Peninsula, Fildes Formation	South Shetland Islands	66.1	0.78	14.9	1.23	3.08	0.14	1	3.52	4.8	1.85	0.13				97.53
P.1198.5	Smellie et al. (1984)	-62.5	-62.05	-59	-58.4	Stansbury Peninsula, Fildes Formation	South Shetland Islands	51.7	0.8	16.2	2.39	5.98	0.15	8.3	9.79	3.04	0.51	0.14				99
P.1203.1	Smellie et al. (1984)	-62.5	-62.05	-59	-58.4	Stansbury Peninsula, Fildes Formation	South Shetland Islands	50.3	0.84	18.9	2.51	6.29	0.15	5.4	11.44	2.81	0.5	0.14				99.28
P.1205.1	Smellie et al. (1984)	-62.5	-62.5	-59	-59	Stansbury Peninsula, Fildes Formation	South Shetland Islands	49.3	0.47	20.1	2.29	5.72	0.11	6	13.22	2.29	0.61	0.08				100.19
P.1214.1	Smellie et al. (1984)	-62.5	-62.5	-59	-59	Harmony Point	South Shetland Islands	51.2	0.6	18.6	2.4	6.01	0.15	9.2	10.06	1.88	0.58	0.09				100.77
P.1215.1	Smellie et al. (1984)	-62.5	-62.5	-59	-59	Harmony Point	South Shetland Islands	67	0.73	14.5	1.29	3.24	0.17	1.4	3.56	3.19	1.88	0.18				97.14
P.1216.2	Smellie et al. (1984)	-62.5	-62.5	-59	-59	Harmony Point	South Shetland Islands	51.4	0.65	18.7	2.22	5.55	0.15	5.4	10.13	2.75	0.2	0.1				97.25
P.1219.1	Smellie et al. (1984)	-62.5	-62.5	-59	-59	Harmony Point	South Shetland Islands	49.7	0.66	17.4	2.38	5.96	0.14	8.2	12.03	2.15	0.4	0.11				99.13
P.1224.1	Smellie et al. (1984)	-62.5	-62.05	-59	-58.4	Rip Peninsula, Stansbury Peninsula, Fildes Formation	South Shetland Islands	51.1	0.53	19.2	2.22	5.56	0.14	6.4	11.2	2.97	0.87	0.08				100.27
P.1236.1	Smellie et al. (1984)	-62.05	-62.05	-58.4	-58.4	Three Brothers hill, Potter Peninsula, Fildes Formation	South Shetland Islands	55.7	1.31	18.1	2.63	6.57	0.17	3.8	7.99	3.85	1.36	0.29				101.77
P.1240.1	Smellie et al. (1984)	-62.05	-62.05	-58.4	-58.4	Three Brothers hill, Potter Peninsula, Fildes Formation	South Shetland Islands	54.3	1.02	21.2	2.28	5.7	0.17	3.4	9.35	4.13	0.82	0.22				102.59
P.1241.1	Smellie et al. (1984)	-62.05	-62.05	-58.4	-58.4	Three Brothers hill, Potter Peninsula, Fildes Formation	South Shetland Islands	50.5	0.83	18.2	2.67	6.66	0.14	6.7	11.78	2.5	0.26	0.13				100.37
P.1246.1	Smellie et al. (1984)	-62.05	-62.05	-58.4	-58.4	Anvil Crag, Fildes Formation	South Shetland Islands	52.6	0.84	20.6	2.46	6.14	0.15	4.6	9.67	3.4	0.91	0.22				101.59
P.1250.2	Smellie et al. (1984)	-62.58	-62.83	-60	-60.5	Half Moon Island	South Shetland Islands	55	1.1	16.3	2.62	6.56	0.19	5.5	8.09	3.56	0.92	0.28				100.12
P.1251.1	Smellie et al. (1984)	-62.58	-62.83	-60	-60.5	Half Moon Island	South Shetland Islands	56	1.26	15.2	2.74	6.84	0.2	4.8	7.6	3.57	1.12	0.26				99.59
P.1251.10	Smellie et al. (1984)	-62.58	-62.83	-60	-60.5	Half Moon Island	South Shetland Islands	58.2	1.12	17.2	2.37	5.92	0.17	4.3	7.03	4.41	0.88	0.22				101.82
P.1251.7	Smellie et al. (1984)	-62.58	-62.83	-60	-60.5	Half Moon Island	South Shetland Islands	57.2	1.2	15.2	2.55	6.37	0.19	4.3	6.4	4.18	1.27	0.3				99.16
P.1251.8	Smellie et al. (1984)	-62.58	-62.35	-60	-59.6	Half Moon Island	South Shetland Islands	69.2	0.43	15.3	1.16	2.9	0.12	0.4	2.07	6.21	2.41	0.13				100.33
P.1252.4	Smellie et al. (1984)	-62.58	-62.83	-60	-60.5	Half Moon Island	South Shetland Islands	48.2	0.39	18.7	2.08	5.19	0.13	8.7	13.9	2.19	0.2	0.04				99.72
P.1253.18	Smellie et al. (1984)	-62.58	-62.35	-60	-60	NE False Bay	South Shetland Islands	77.5	0.05	14.5	0.04	0.09	0	0.1	3.19	5.28	0.19	0.01				100.95
P.1253.5	Smellie et al. (1984)	-62.58	-62.833	-60	-60.5	NE False Bay	South Shetland Islands	53.2	0.97	16.9	2.49	6.23	0.16	6.2	9.7	3.14	0.72	0.17				99.88
P.1256.2	Smellie et al. (1984)	-62.58	-62.833	-60	-60.5	NE False Bay	South Shetland Islands	47.6	1.44	9	2.9	7.25	0.2	14.8	13.47	1.81	0.39	0.03				98.89
P.1259.2	Smellie et al. (1984)	-62.58	-62.833	-60	-60.5	NE False Bay	South Shetland Islands	61.1	0.59	16.3	1.49	3.73	0.11	2.6	6.19	3.97	1.53	0.15				97.76
P.1406.1	Smellie et al. (1984)	-62.05	-62.05	-58.4	-58.4	Ullmann Spur, Hennequin Formation	South Shetland Islands	54.7	0.81	18.9	2.18	5.45	0.14	4.1	7.27	2.58	2.42	0.24				98.79
P.1408.1	Smellie et al. (1984)	-62.05	-62.05	-58.4	-58.4	Ullmann Spur, Hennequin Formation	South Shetland Islands	50.5	0.91	19.2	2.1	5.24	0.18	4.9	8.4	3.61	0.6	0.32				95.96
P.1409.1	Smellie et al. (1984)	-62.05	-62.05	-58.4	-58.4	Ullmann Spur, Hennequin Formation	South Shetland Islands	56.8	0.86	17.8	2.27	5.67	0.14	5.2	4.98	3.33	3.19	0.18				100.42
P.1411.1	Smellie et al. (1984)	-62.05	-62.05	-58.4	-58.4	Ezcurra Inlet, Fildes Formation	South Shetland Islands	59	0.84	18.3	2.13	5.33	0.15	4.3	6.53	3.84	2.24	0.19				102.85
P.1415.1	Smellie et al. (1984)	-62.05	-62.05	-58.4	-58.4	Admiralen Peak, Hennequin Formation	South Shetland Islands	55.7	1.02	16.1	2.54	6.36	0.15	6.6	5.38	3.27	1.59	0.2				98.91
P.1416.1	Smellie et al. (1984)	-62.05	-62.05	-58.4	-58.4	Ezcurra Inlet, Fildes Formation	South Shetland Islands	48.9	0.96	15.8	2.71	6.78	0.25	9.3	9.78	2.61	0.24	0.23				97.56
P.1418.2	Smellie et al. (1984)	-62.5	-62.05	-59	-58.4	O'Cain Point, Fildes Formation	South Shetland Islands	66.2	1	14.7	1.6	4	0.18	0.7	3.81	5.36	1.63	0.27				99.45
P.1421.1	Smellie et al. (1984)	-62.5	-62.05	-59	-59	O'Cain Point, Fildes Formation	South Shetland Islands	66.2	1	14.7	1.58	3.95	0.2	0.7	4.27	5.11	1.15	0.26				99.12
P.1427.1	Smellie et al. (1984)	-62.05	-62.05	-58.4	-58.4	Barton Peninsula, Fildes Formation	South Shetland Islands	57.8	1.05	17.8	2.42	6.05	0.17	5.35	4.95	2.64	1.68	0.21				100.12
P.1430.1	Smellie et al. (1984)	-62.05	-62.05	-58.4	-58.4		South Shetland Islands	58.2	0.77	16.9	2.24	5.61	0.21	4.1	7.72	3.33	2.18	0.21				101.47
P.1431.1	Smellie et al. (1984)	-62.05	-62.05	-58.4	-58.4	Barton Peninsula, Fildes Formation	South Shetland Islands	55.9	0.78	16.2	2.38	5.95		7	9.47	2.5	0.42	0.18				100.78
P.1435.1	Smellie et al. (1984)	-62.05	-62.05	-58.4	-58.4	Barton Peninsula, Fildes Formation	South Shetland Islands	54.2	0.84	19.8	2.44	6.1	0.15	3.9	8.39	3.69	0.27	0.25				100.03
P.1440.1	Smellie et al. (1984)	-62.05	-62.05	-58.4	-58.4	Barton Peninsula, Fildes Formation	South Shetland Islands	47.8	0.61	20.3	2.46	6.16	0.15	7.6	10.52	2.85	0.43	0.09				98.97
P.1443.1	Smellie et al. (1984)	-62.05	-62.05	-58.4	-58.4	Barton Peninsula, Fildes Formation	South Shetland Islands	53.4	0.93	17.5	2.58	6.44	0.16	6.1	8.08	3.48	1.07	0.21				99.95
P.1452.2	Smellie et al. (1984)	-62.05	-62.05	-58.4	-58.4	Keller Peninsula, Hennequin Formation	South Shetland Islands	56.3	0.76	6.1	2.22	5.55	0.12	6.4	6.38	3.53	2.04	0.23				89.63
P.1454.1	Smellie et al. (1984)	-62.05	-62.05	-58.4	-58.4	Keller Peninsula, Hennequin Formation	South Shetland Islands	55.2	0.85	16.6	2.22	5.54	0.2	5.8	8.5	3.12	1.23	0.18				99.44
P.1458.2	Smellie et al. (1984)	-62.05	-62.05	-58.4	-58.4	Keller Peninsula, Hennequin Formation	South Shetland Islands	57.9	1.06	17	2.28	5.71	0.17	3.6	6.35	3.94	1.72	0.4				100.13
P.1458.3	Smellie et al. (1984)	-62.05	-62.05	-58.4	-58.4	Keller Peninsula, Hennequin Formation	South Shetland Islands	56.4	1.05	16	2.26	5.64	0.17	3.5	6.58	3.83	2.05	0.38				97.86
P.1463.1	Smellie et al. (1984)	-62.05	-62.05	-58.4	-58.4	Keller Peninsula, Hennequin Formation	South Shetland Islands	49.8	0.79	15.3	2.44	6.11	0.15	7.4	9.39	2.67	0.2	0.2				94.45
P.1464.2	Smellie et al. (1984)	-62.05	-62.05	-58.4	-58.4	Keller Peninsula, Hennequin Formation	South Shetland Islands	56.5	0.86	15.6	2.23	5.58	0.18	4.8	6.28	2.57	1.83	0.22				96.65
P.1465.1	Smellie et al. (1984)	-62.05	-62.05	-58.4	-58.4	Keller Peninsula, Hennequin Formation	South Shetland Islands	57.6	0.7	16.8	2.04	5.1	0.11	6	5.01	3.66	2.33	0.13				99.48
P.1472.7	Smellie et al. (1984)	-62.05	-62.5	-58.4	-59	Weaver Peninsula, Fildes Formation	South Shetland Islands	45.1	0.51	19.5	2.1	5.25	0.11	8.5	13.78	1.49	0.19	0.07				96.6
P.1473.2	Smellie et al. (1984)	-62.05	-62.5	-58.4	-59	Weaver Peninsula, Fildes Formation	South Shetland Islands	53.6	0.69	18.3	2.35	5.88	0.15	5.7	8.37	2.96	1.33	0.16				99.49
P.1473.4	Smellie et al. (1984)	-62.05	-62.05	-58.4	-58.4	Weaver Peninsula, Fildes Formation	South Shetland Islands	50.9	0.72	19.7	2.29	5.73	0.14	7.1	10.49	2.82	0.53	0.12				100.54
P.1473.5	Smellie et al. (1984)	-62.05	-62.5	-58.4	-59	Marian Cove	South Shetland Islands	50	0.55	23.4	1.93	4.82	0.09	5	12.7	2.23	0.49	0.1				101.31
P.1475.7	Smellie et al. (1984)	-62.05	-62.05	-58.4	-58.4	Weaver Peninsula, Fildes Formation	South Shetland Islands	55.9	1.18	15.9	2.67	6.68	0.18	4.1	6.65	3.06	1.62	0.41				98.35
P.1480.1	Smellie et al. (1984)	-62.05	-62.05	-58.4	-58.4	Weaver Peninsula, Fildes Formation	South Shetland Islands	54.9	0.51	17.6	2.4	6	0.18	5.76	8.23	3.07	0.64	0.13				99.42
P.1480.2	Smellie et al. (1984)	-62.05	-62.5	-58.4	-58.4	Weaver Peninsula, Fildes Formation	South Shetland Islands	48.5	0.59	19.9	2.27	5.68	0.14	5.9	11.99	1.81	0.99	0.07				97.84
P.1481.1	Smellie et al. (1984)	-62.05	-62.05	-58.4	-58.4	Weaver Peninsula, Fildes Formation	South Shetland Islands	47.3	0.76	16.3	2.56	6.4	0.12	9.78	12.32	1.37	0.45	0.1				97.46
P.1484.1	Smellie et al. (1984)	-62.35	-62.35	-59.6	-59.6	Coppermine Peninsula, Coopermine Formation	South Shetland Islands	52.1	0.76	17.5	2.36	5.9	0.17	7.5	11.31	2.65	1	0.15				101.4
P.1492.2	Smellie et al. (1984)	-62.35	-62.35	-59.6	-59.6	Coppermine Peninsula, Coopermine Formation	South Shetland Islands	50.9	0.75	16.9	2.46	6.16	0.15	8.3	12.06	2.3	0.21	0.02				100.21
P.1494.2	Smellie et al. (1984)	-62.35	-62.35	-59.6	-59.6	Coppermine Peninsula, Coopermine Formation	South Shetland Islands	51.8	1.07	17.6	2.6	6.51	0.16	8.3	10.55	2.56	0.71	0.34				102.2
P.15468	Smellie et al. (1984)	-62.58	-62.83	-60	-60.5	Negro Hill, Byers Peninsula	South Shetland Islands	49.9	1.04	16	2.4	8.01	0.2	6.8	11.79	2.68	0.21	0.15				99.18
P.1603.1	Smellie et al. (1984)	-62.35	-62.05	-59.6	-60	Catharina Point, Coopermine Formation	South Shetland Islands	53.4	0.88	18.4	2.38	5.94	0.14	6.4	9.37	3.38	0.94	0.22				101.45
P.1607.1	Smellie et al. (1984)	-62.35	-62.35	-59.6	-59.6	Coppermine Peninsula, Coopermine Formation	South Shetland Islands	50.8	0.88	14.4	2.56	6.41	0.16	12.2	9.05	2.73	0.49	0.37				100.05
P.1613.1	Smellie et al. (1984)	-62.35	-62.05	-59.6	-58.4	Fort William, Coopermine Formation	South Shetland Islands	51.1	0.8	16.9	2.57	6.42	0.16	9.6	10.43	2.93	0.87	0.23				102.01
P.215.1	Smellie et al. (1984)	-63.2	-63.2	-62	-62	Cape Hooker	South Shetland Islands	71.4	0.39	14.4	0.86	2.15	0.09	1.1	2.4	4.6	2.52	0.05				99.96
P.215.3	Smellie et al. (1984)	-62.58	-62.83	-60	-60.5	Half Moon Island	South Shetland Islands	54.8	0.69	16	2.32	5.81	0.19	6.2	8.68	2.96	0.74	0.11				98.5
P.219.2	Smellie et al. (1984)	-63.2	-63.2	-62	-62		South Shetland Islands	77.1	0.16	13.5	0.29	0.72	0.04	0.2	0.45	4.24	4.85	0.04				101.59
P.232.1	Smellie et al. (1984)	-62.05	-62.05	-58.4	-58.4	Potter Peninsula, Fildes Formation	South Shetland Islands	50.6	0.82	20.1	2.45	6.13	0.16	4.6	10.1	3.2	0.66	0.11				98.93
P.232.6	Smellie et al. (1984)	-62.05	-62.05	-58.4	-58.4	Potter Peninsula, Fildes Formation	South Shetland Islands	49.9	1	18.2	2.5	6.25	0.26	5.6	10.75	3.39	0.31	0.22				98.38
P.317.12	Smellie et al. (1984)	-62.05	-62.05	-58.4	-58.4	Pottinger Point, Hennequin Formation	South Shetland Islands	51.7	0.81	16.4	2.54	6.35	0.15	5	6.85	2.09	2.51	0.16				94.56
P.317.2	Smellie et al. (1984)	-62.05	-62.05	-58.4	-58.4	Pottinger Point, Hennequin Formation	South Shetland Islands	54.1	0.75	17.4	2.21	5.53	0.13	4.8	8.88	2.76	1.78	0.22				98.56
P.318.2	Smellie et al. (1984)	-62.05	-62.05	-58.4	-58.4	Barton Peninsula, Fildes Formation	South Shetland Islands	56.7	0.77	17	2.22	5.54	0.14	5.36	6.89	3.75	2.03	0.22				100.62
P.321.2	Smellie et al. (1984)	-62.05	-62.05	-58.4	-58.4	Barton Peninsula, Fildes Formation	South Shetland Islands	51.3	1.66	13.9	3.31	8.27	0.22	5.8	8.63	3.18	0.21	0.29				96.77
P.328.2	Smellie et al. (1984)	-62.05	-62.05	-58.4	-58.4	Barton Peninsula, Fildes Formation	South Shetland Islands	51.9	1.58	14.8	3.17	7.93	0.2	5.5	8.2	2.79	1.3	0.3				97.67
P.363.1	Smellie et al. (1984)	-62.05	-62.05	-58.4	-58.4	Keller Peninsula, Hennequin Formation	South Shetland Islands	53.2	0.94	18.5	2.27	5.67	0.15	3.4	9.95	3.69	0.34	0.25				98.36
P.363.3	Smellie et al. (1984)	-62.05	-62.05	-58.4	-58.4	Keller Peninsula, Hennequin Formation	South Shetland Islands	53.2	0.88	15.9	2.29	5.73	0.14	5.3	8.13	3.54	0.92	0.18				96.21
P.404.3	Smellie et al. (1984)	-63.2	-63.2	-62	-62	Cape Hooker	South Shetland Islands	60.4	0.74	14.8	1.71	4.27	0.11	2.1	5.34	4.26	1.78	0.18				95.69
P.405.6	Smellie et al. (1984)	-63.2	-63.2	-62	-62		South Shetland Islands	54.9	1.03	15.3	2.72	6.8	0.2	5.9	7.55	2.91	1.02	0.11				98.44
P.407.3	Smellie et al. (1984)	-63.2	-63.2	-62	-62	Cape Wallace	South Shetland Islands	75.1	0.13	13.6	0.46	1.16	0.04	0.3	0.73	3.56	5.6	0.03				100.71
P.407.4	Smellie et al. (1984)	-63.2	-63.2	-62	-62	Cape Wallace	South Shetland Islands	64	0.54	15.2	1.62	4.05	0.12	1.9	4.44	4.12	1.82	0.12				97.93
P.411.3	Smellie et al. (1984)					President Head	South Shetland Islands	58.4	1.02	17.2	2.31	5.76	0.13	3.4	7.72	3.74	0.89	0.14				100.71
P.417.2	Smellie et al. (1984)					President Head	South Shetland Islands	68.5	0.58	15.3	1.43	3.57	0.09	1.9	4.32	4.05	0.96	0.11				100.81
P.419.1	Smellie et al. (1984)	-62.58	-62.833	-60	-60.5	east of Brunow Bay	South Shetland Islands	54.9	0.84	16.2	2.33	5.84	0.1	5.8	8.44	4.2	0.42	0.16				99.23
P.419.2	Smellie et al. (1984)	-62.58	-62.833	-60	-60.5	east of Brunow Bay	South Shetland Islands	52.8	0.96	17.4	2.47	6.17	0.15	5.2	8.37	4.66	0.82	0.23				99.23
P.419.3	Smellie et al. (1984)	-62.58	-62.833	-60	-60.5	east of Brunow Bay	South Shetland Islands	44.7	0.98	15.6	3.27	8.18	0.18	12.2	14.61	0.95	0.11	0.01				100.79
P.419.4	Smellie et al. (1984)	-62.58	-62.5	-60	-59.6	east of Brunow Bay	South Shetland Islands	67.7	0.39	16.4	0.84	2.09	0.02	0.8	2.22	5.14	3.67	0.09				99.36
P.422.3	Smellie et al. (1984)	-62.58	-62.833	-60	-60.5	near Renier Point	South Shetland Islands	51.2	1.11	18.5	2.42	6.05	0.15	5	10.83	3.36	0.65	0.63				99.9
P.424.1	Smellie et al. (1984)	-62.58	-62.83	-60	-60.5	Renier Point	South Shetland Islands	49	1.74	14.5	4.23	10.58	0.16	7.6	5.12	5.2	0.14	0.19				98.46
P.424.3	Smellie et al. (1984)	-62.58	-62.83	-60	-60.5	Renier Point	South Shetland Islands	46.2	1.25	18.9	3.15	7.87	0.12	6.7	9.01	2.67	0.15	0.13				96.15
P.431.3	Smellie et al. (1984)	-62.5	-62.5	-60	-60	Ephraim bluff	South Shetland Islands	53.8	0.77	16.1	2.58	6.45	0.22	7.5	10.84	2.74	0.24	0.13				101.37
P.433.5	Smellie et al. (1984)	-62.05	-62.05	-58.4	-58.4	fort Point	South Shetland Islands	59.7	0.9	16.7	2.13	5.31	0.15	4	6.2	3.7	2.38	0.21				101.38
P.440.1	Smellie et al. (1984)	-62.05	-62.05	-58.4	-58.4	Dufayel Island, Hennequin Formation	South Shetland Islands	55.7	1.18	14.9	2.66	6.66	0.15	5.4	4.66	3.4	3.16	0.26				98.13
P.443.16	Smellie et al. (1984)	-62.05	-62.05	-58.4	-58.4	Point Thomas, Hennequin Formation	South Shetland Islands	58	0.91	17.7	2.28	5.71	0.15	3.4	7.25	3.61	1.26	0.22				100.49
P.443.5	Smellie et al. (1984)	-62.05	-62.05	-58.4	-58.4	Point Thomas, Hennequin Formation	South Shetland Islands	64.7	0.85	15.1	1.55	3.86	0.14	0.9	3.96	4.52	2.6	0.23				98.41
P.443.5	Smellie et al. (1984)	-62.05	-62.05	-58.4	-58.4	Jardine Peak, Hennequin Formation	South Shetland Islands	58.5	0.79	17.5	2.06	5.15	0.11	6.4	7.69	3.85	1.13	0.13				103.31
P.444.10	Smellie et al. (1984)	-62.05	-62.05	-58.4	-58.4	Point Thomas, Hennequin Formation	South Shetland Islands	54.2	0.77	18.7	2.46	6.16	0.15	5.5	8.7	3.54	1.2	0.16				101.54
P.466.1	Smellie et al. (1984)	-62.58	-62.83	-60	-60.5	Hannah Point	South Shetland Islands	53.7	1.34	15.5	3.02	7.55	0.22	4.7	8.82	3.15	0.75	0.12				98.87
P.476.1	Smellie et al. (1984)	-62.58	-62.83	-60	-60.5	Hannah Point	South Shetland Islands	56	1.44	15.4	2.74	6.86	0.22	3.4	8.79	3.34	1.21	0.26				99.66
P.495.1	Smellie et al. (1984)	-62.35	-62.35	-59.6	-59.6	Edwards Point	South Shetland Islands	53.5	0.88	16.8	2.51	6.28	0.17	6	8.11	3.32	0.72	0.08				98.37
P.51.1	Smellie et al. (1984)	-62.58	-62	-60	-60.5	Gleaner Heights	South Shetland Islands	50.3	1.08	18.1	2.55	6.38	0.15	5	11.27	4.15	0.56	0.17				99.71
P.535.2	Smellie et al. (1984)	-62.05	-62.05	-58.4	-58.4		South Shetland Islands	63.1	0.58	16.5	1.4	3.5	0.11	2.5	4.95	4.2	2.72	0.16				99.72
P.535.3	Smellie et al. (1984)	-62.05	-62.05	-58.4	-58.4		South Shetland Islands	61.7	0.57	15.3	1.29	3.22	0.13	2.9	4.6	4	2.5	0.19				96.4
P.535.4	Smellie et al. (1984)	-62.05	-62.05	-58.4	-58.4	Barton Peninsula, Fildes Formation	South Shetland Islands	57.4	0.87	17.9	2.29	5.73	0.15	6.2	8.39	3.01	1.1	0.18				103.22
P.54.1	Smellie et al. (1984)	-62.5	-62.5	-60	-60	Mount Plymouth	South Shetland Islands	48.4	1.26	17.1	2.74	6.84	0.16	8.2	11.45	3.96	0.42	0.18				100.71
P.547.2	Smellie et al. (1984)	-62.05	-62.05	-58.4	-58.4	north of Sphinx Hill, Hennequin Formation	South Shetland Islands	56.7	1	20.1	2.15	5.37	0.15	3.4	7.28	4.36	1.78	0.32				102.61
P.55.1	Smellie et al. (1984)	-62.5	-62.5	-60	-60	Mount Plymouth	South Shetland Islands	48.2	1.31	15.5	2.81	7.02	0.16	10.2	10.79	3.62	0.49	0.19				100.29
P.662.1	Smellie et al. (1984)	-62.05	-62.05	-58.4	-58.4	Barton Peninsula, Fildes Formation	South Shetland Islands	52.4	0.74	15.7	2.23	5.57	0.15	6.7	7.51	2.68	1.44	0.2				95.32
P.663.1	Smellie et al. (1984)	-62.05	-62.05	-58.4	-58.4	Barton Peninsula, Fildes Formation	South Shetland Islands	50.8	1.36	14.7	2.86	7.15	0.23	5.8	8.94	3	0.18	0.31				95.33
P.669.1	Smellie et al. (1984)	-62.05	-62.05	-58.4	-58.4	Barton Peninsula, Fildes Formation	South Shetland Islands	51.6	1.67	13.9	3.25	8.13	0.21	5.8	8.73	3.15	0.2	0.29				96.93
P.674.1	Smellie et al. (1984)	-62.05	-62.05	-58.4	-58.4	Barton Peninsula, Fildes Formation	South Shetland Islands	53.8	0.76	15.8	2.38	5.96	0.15	6	8.78	2.38	0.99	0.17				97.17
P.676.1	Smellie et al. (1984)	-62.05	-62.05	-58.4	-58.4		South Shetland Islands	61.7	0.58	16.5	1.52	3.79	0.14	4	5.43	4.23	2.28	0.16				100.33
P.679.1	Smellie et al. (1984)	-62.05	-62.05	-58.4	-58.4		South Shetland Islands	49.1	1.09	21.13	2.4	8	0.19	7.43	5.27	2.82	2.14	0.16				99.73
P.679.1	Smellie et al. (1984)	-62.05	-62.05	-58.4	-58.4	Barton Peninsula, Fildes Formation	South Shetland Islands	48.7	1.17	21.1	2.71	6.78	0.17	7.1	4.56	2.77	2.77	0.15				97.98
P.680.1	Smellie et al. (1984)	-62.05	-62.05	-58.4	-58.4		South Shetland Islands	60	0.59	16	1.84	4.59	0.16	5.6	5.58	3.82	1.59	0.19				99.96
P.681.1	Smellie et al. (1984)	-62.05	-62.05	-58.4	-58.4		South Shetland Islands	62.1	0.6	16.2	1.48	3.69	0.14	3.5	4.76	4.17	2.69	0.19				99.52
P.681.3	Smellie et al. (1984)	-62.05	-62.05	-58.4	-58.4		South Shetland Islands	61.2	0.65	15.9	1.46	3.65	0.12	3	5.12	4.05	2.59	0.19				97.93
P.681.3	Smellie et al. (1984)	-62.05	-62.05	-58.4	-58.4		South Shetland Islands	61.4	0.66	16	1.55	3.88	0.15	4	5.24	3.93	2.23	0.2				99.24
P.682.1	Smellie et al. (1984)	-62.05	-62.05	-58.4	-58.4		South Shetland Islands	63.2	0.58	16.1	1.44	3.59	0.14	3.2	4.94	3.91	2.68	0.15				99.93
P.683.4	Smellie et al. (1984)	-62.05	-62.05	-58.4	-58.4	Barton Peninsula, Fildes Formation	South Shetland Islands	47.5	0.71	16.9	2.51	6.29	0.21	8.5	9.9	3.02	0.53	0.11				96.18
P.685.4	Smellie et al. (1984)	-62.05	-62.05	-58.4	-58.4	Three Brothers Hill, Potter Peninsula, Fildes Formation	South Shetland Islands	56.5	0.77	17.8	2.15	5.39	0.13	4.3	6.9	3.65	2.05	0.18				99.82
P.693.1	Smellie et al. (1984)	-62.05	-62.05	-58.4	-58.4	Potter Peninsula, Fildes Formation	South Shetland Islands	51	1.03	17.6	2.56	6.41	0.18	6.4	9.62	3.13	0.47	0.25				98.65
P.694.2	Smellie et al. (1984)	-62.05	-62.05	-58.4	-58.4	Potter Peninsula, Fildes Formation	South Shetland Islands	51.1	1.15	15.5	2.86	7.16	0.2	7.1	8.27	2.93	0.75	0.22				97.24
P.696.1	Smellie et al. (1984)	-62.05	-62.05	-58.4	-58.4	Potter Peninsula, Fildes Formation	South Shetland Islands	53.5	0.63	16.1	2.2	5.49	0.14	6.6	9.31	2.48	0.36	0.17				96.98
P.696.2	Smellie et al. (1984)	-62.05	-62.05	-58.4	-58.4	Potter Peninsula,, Fildes Formation	South Shetland Islands	55.2	0.61	17.2	2.15	5.38	0.13	6.2	7.92	3.04	1.15	0.18				99.16
P.697.2	Smellie et al. (1984)	-62.05	-62.05	-58.4	-58.4	Potter Peninsula, Fildes Formation	South Shetland Islands	53.1	0.97	17.2	2.46	6.15	0.16	5.7	8	3.36	1	0.22				98.32
P.751.1	Smellie et al. (1984)	-62.05	-62.05	-58.4	-58.4	Potter Peninsula, Fildes Formation	South Shetland Islands	49.4	1.01	18	2.62	6.54	0.2	5.5	11.29	2.91	0.2	0.18				97.85
P.754.2	Smellie et al. (1984)	-62.05	-62.05	-58.4	-58.4	Potter Peninsula, Fildes Formation	South Shetland Islands	53.1	1.37	16.4	2.76	6.9	0.18	3.8	8.98	3.6	0.38	0.22				97.69
P.757.2	Smellie et al. (1984)	-62.05	-62.05	-58.4	-58.4	Potter Peninsula, Fildes Formation	South Shetland Islands	55.6	1.44	14.4	2.74	6.84	0.22	3.5	7.71	3.52	1.25	0.3				97.52
P.758.1	Smellie et al. (1984)	-62.05	-62.05	-58.4	-58.4	Potter Peninsula, Fildes Formation	South Shetland Islands	52.3	1.49	14.9	2.93	7.32	0.18	4	8.1	3.17	0.63	0.28				95.3
P.760.1	Smellie et al. (1984)	-62.05	-62.05	-58.4	-58.4	Potter Peninsula, Fildes Formation	South Shetland Islands	49.3	1.05	17.9	2.65	9.63	0.16	6.3	10.71	2.9	0.33	0.2				101.13
P.840.3	Smellie et al. (1984)	-62.35	-62.35	-59.6	-59.6	Coppermine Peninsula, Coopermine Formation	South Shetland Islands	49.8	0.67	17.1	2.46	6.14	0.14	9.8	11.39	2.24	0.34	0.12				100.2
P.841.12	Smellie et al. (1984)	-62.35	-62.35	-59.6	-59.6	Coppermine Peninsula, Coopermine Formation	South Shetland Islands	51.5	0.66	18.4	2.37	5.94	0.14	7.9	11.03	2.73	0.69	0.11				101.47
P.841.2	Smellie et al. (1984)	-62.35	-62.35	-59.6	-59.6	Coppermine Peninsula, Coopermine Formation	South Shetland Islands	47.9	0.86	13.9	2.67	6.68	0.15	11.7	9.66	2.03	0.63	0.26				96.44
P.841.6	Smellie et al. (1984)	-62.35	-62.35	-59.6	-59.6	Coppermine Peninsula, Coopermine Formation	South Shetland Islands	50.3	1.05	17.4	2.21	5.52	0.12	5.4	8.64	4.97	1.59	0.3				97.5
P.841.7	Smellie et al. (1984)	-62.35	-62.35	-59.6	-59.6	Coppermine Peninsula, Coopermine Formation	South Shetland Islands	47.5	0.75	14.1	2.57	6.43	0.15	12.2	9.93	2.76	0.52	0.2				97.11
P.841.9	Smellie et al. (1984)	-62.35	-62.35	-59.6	-59.6	Coppermine Peninsula, Coopermine Formation	South Shetland Islands	49.5	0.99	17.28	2.29	5.73	0.13	6.1	8.65	4.34	1.76	0.25				97.02
P.842.4	Smellie et al. (1984)	-62.5	-62.35	-60	-59.6	Coopermine Formation	South Shetland Islands	51.7	1.06	16.7	2.59	6.48	0.15	8.8	10.63	2.59	0.69	0.11				101.5
P.842.9	Smellie et al. (1984)	-62.35	-62.35	-59.6	-59.6	Coppermine Peninsula, Coopermine Formation	South Shetland Islands	50.3	1.1	16.5	2.57	6.43	0.17	8.9	10.48	2.56	0.54	0.48				100.03
P.843.1	Smellie et al. (1984)	-62.35	-62.5	-59.6	-59.6	The Triplets, Coopermine Formation	South Shetland Islands	49.2	0.91	15.5	2.64	6.59	0.16	10.2	10.08	2.42	0.33	0.14				98.17
P.901.3	Smellie et al. (1984)	-62.58	-62.83	-60	-60.5	Elephant Point	South Shetland Islands	55.6	1.6	14.55	3.19	7.98	0.21	3.6	7.44	3.45	0.87	0.24				98.73
P.903.4	Smellie et al. (1984)	-62.58	-62.83	-60	-60.5	Elephant Point	South Shetland Islands	52.1	2	15.2	3.65	9.12	0.23	4.4	8.28	3.41	0.51	0.23				99.13
P.904.1	Smellie et al. (1984)	-62.58	-62.83	-60	-60.5	Elephant Point	South Shetland Islands	50.6	1.83	15.5	3.56	8.91	0.23	4.7	8.97	2.23	0.71	0.19				97.43
P.905.2	Smellie et al. (1984)	-62.35	-62.35	-59.6	-59.6	Robert Point	South Shetland Islands	55	0.72	18.4	2.05	5.13		4.1	7.73	3.8	0.69	0.09				97.71
P.917.1	Smellie et al. (1984)	-62.35	-62.35	-59.6	-59.6	Edwards Point	South Shetland Islands	59.4	0.91	17.7	2.08	5.21	0.16	3.9	5.6	4.57	1.16	0.15				100.84
P.922.2	Smellie et al. (1984)	-62.5	-62.05	-60	-58.4	duff Point, Coopermine Formation	South Shetland Islands	49.6	0.89	17.7	2.57	6.42	0.14	6.5	10.73	2.76	0.76	0.2				98.27
P.926.7	Smellie et al. (1984)	-62.35	-62.05	-59.6	-58.4	Express Island, Coopermine Formation	South Shetland Islands	50.4	0.86	19.1	2.6	6.5	0.16	6.3	11.35	2.89	0.43	0.13				100.72
43	Smellie et al. (1996)	-62.62	-62.62	-60.23	-60.23	Mount Bowles	South Shetland Islands	53.84	1.29	17.09	9.72		0.19	3.59	8.73	3.54	0.32	0.23				100.2	1.66
44	Smellie et al. (1996)	-62.62	-62.62	-60.23	-60.23	Mount Bowles	South Shetland Islands	54.05	1.73	15.35	11.35		0.21	3.6	5.68	4.35	1.01	0.27				99.8	2.2
230	Smellie et al. (1996)	-62.65	-62.65	-60.25	-60.25	1.6 km SE of Burdick Peak	South Shetland Islands	46.64	0.99	16.21	10.31		0.17	11.42	10.7	2.92	0.34	0.18				99.5	-0.38
260	Smellie et al. (1996)	-62.56	-62.56	-60.13	-60.13	1 km S of Samuel Peak	South Shetland Islands	47.4	1.15	16.16	10.51		0.17	10.96	10.37	3.2	0.46	0.21				100.09	-0.5
262	Smellie et al. (1996)	-62.62	-62.62	-60.13	-60.13	5.5 km E of Mount Bowles	South Shetland Islands	53.13	1.27	16.04	10.93		0.18	4.89	5.92	4.67	0.49	0.21				99.87	2.14
278	Smellie et al. (1996)	-62.56	-62.56	-60.31	-60.31	Siddons Point	South Shetland Islands	50.42	0.97	17.86	9.68		0.16	6.74	10.74	2.56	0.5	0.16				100.19	0.4
407	Smellie et al. (1996)	-62.64	-62.64	-60.6	-60.6	Hannah Point (middle)	South Shetland Islands	51.76	1.39	15.92	11.43		0.2	4.63	7.59	3.64	1.59	0.26				99.97	1.56
434	Smellie et al. (1996)	-62.64	-62.64	-60.6	-60.6	Hannah Point (top)	South Shetland Islands	52.6	1.21	16.51	11.27		0.18	4.52	8.71	3.18	0.62	0.13				99.97	1.04
105E	Smellie et al. (1996)	-62.69	-62.69	-60.33	-60.33	0.6 km NE of Moores Peak, E Hurd Peninsula	South Shetland Islands	47.22	1.08	16.96	10.98		0.18	9	9.98	1.83	0.3	0.17				100.08	2.38
258A	Smellie et al. (1996)	-62.66	-62.66	-60.27	-60.27	Willan Nunatak Pluton	South Shetland Islands	59.75	0.59	18.04	6.22		0.12	3.06	6.68	3.77	1.29	0.13				100.03	0.38
258B	Smellie et al. (1996)	-62.66	-62.66	-60.27	-60.27	Willan Nunatak Pluton	South Shetland Islands	58.32	0.62	18.46	6.57		0.11	3.17	7.18	3.77	1.09	0.14				99.89	0.46
325C3	Smellie et al. (1996)	-62.49	-62.49	-60.75	-60.75	Cape Shirreff	South Shetland Islands	48.55	1.24	18.12	10.85		0.17	6.52	10.61	2.02	0.31	0.29				99.49	0.81
45D	Smellie et al. (1996)	-62.66	-62.66	-60.27	-60.27	0.9 km W of Willan Nunatak	South Shetland Islands	57.49	0.96	17.29	8.25		0.14	3.45	6.91	3.67	1.29	0.19				100.37	0.73
80A	Smellie et al. (1996)	-62.66	-62.66	-60.27	-60.27	0.9 km W of Willan Nunatak	South Shetland Islands	55.87	1.05	17.04	9.11		0.15	3.76	7.38	3.81	1.07	0.18				100.31	0.89
9	Tarney et al. (1977)	-62.58	-62.83	-60	-60.5	Byers Peninsula	South Shetland Islands	51.5	0.98	15.35	9.7		0.19	5.83	10.82	2.52	0.45	0.25				97.59
10	Tarney et al. (1977)	-62.58	-62.83	-60	-60.5		South Shetland Islands	51.41	0.73	16.47	10.72		0.23	6.64	9.8	3.24	0.51	0.15				99.9
11	Tarney et al. (1977)	-62.06	-62.06	-57.56	-57.56		South Shetland Islands	48.87	1.23	15.44	10.59		0.19	9.07	10.1	3.74	0.53	0.3				100.06
12	Tarney et al. (1977)	-62.03	-62.03	-56.45	-56.45		South Shetland Islands	53.94	0.65	18.54	7.29		0.13	5.19	9.73	3.59	0.56	0.06				99.68
P.640.1B	Weavers et al. (1979)	-62.03	-62.03	-56.45	-56.45		South Shetland Islands	52.88	0.64	17.68	7.43		0.13	6.14	10.3	3.54	0.47	0.06				99.27
P.640.3A	Weavers et al. (1979)	-62.03	-62.03	-56.45	-56.45		South Shetland Islands	54.06	0.75	19.04	7.51		0.13	4.39	9.33	3.86	0.57	0.06				99.7
P.642.2C	Weavers et al. (1979)	-62.03	-62.03	-56.45	-56.45		South Shetland Islands	54.72	0.6	18.83	6.87		0.13	5.04	9.85	3.49	0.57	0.07				100.17
P.642.4	Weavers et al. (1979)	-62.03	-62.03	-56.45	-56.45		South Shetland Islands	53.04	0.58	18.26	7.39		0.13	5.94	10.37	3.11	0.53	0.06				99.41
P.646.1	Weavers et al. (1979)	-62.03	-62.03	-56.45	-56.45		South Shetland Islands	53.96	0.64	18.17	7.38		0.13	5.1	9.5	3.61	0.67	0.07				99.23
P.721.3	Weavers et al. (1979)	-62.06	-62.06	-57.56	-57.56		South Shetland Islands	49.02	1.08	15.81	9.95		0.18	8.95	10.08	3.95	0.48	0.28				99.78
P.802.1	Weavers et al. (1979)	-62.06	-62.06	-57.56	-57.56		South Shetland Islands	49.25	1.22	15.34	10.39		0.18	8.84	10.46	3.7	0.47	0.26				100.11
P.807.2	Weavers et al. (1979)	-62.06	-62.06	-57.56	-57.56		South Shetland Islands	49.57	1.19	16.64	9.54		0.17	7.79	10.15	4.18	0.6	0.42				100.25
P.808.1	Weavers et al. (1979)	-62.06	-62.06	-57.56	-57.56		South Shetland Islands	49.3	1.22	16.58	9.62		0.18	7.74	10.03	4.13	0.58	0.32				99.7
P.810.4	Weavers et al. (1979)	-62.06	-62.06	-57.56	-57.56		South Shetland Islands	49.28	1.26	17.23	9.81		0.18	6.78	9.71	4.3	0.6	0.3				99.45
P.1957.7A	Willan & Kelley (1999)	-62.58	-62.833	-60	-60.5	Hurd Peninsula	South Shetland Islands	62.31	0.47	16.97	4.23		0.34	1.84	2.93	0.16	4.85	0.25				99.52	5.17
P.1967.2	Willan & Kelley (1999)	-62.58	-62.833	-60	-60.5		South Shetland Islands	45.42	0.91	17.83	9.78		0.15	9.13	7.85	3.06	1.24	0.18				100.3	4.75
P.1984.1	Willan & Kelley (1999)	-62.58	-62.833	-60	-60.5		South Shetland Islands	51.14	1.19	16.83	9.87		0.16	6.69	4.06	4.52	1.81	0.24				99.84	3.33
P.2058.2	Willan & Kelley (1999)	-62.58	-62.833	-60	-60.5	Hurd Peninsula	South Shetland Islands	44.4	1.12	18.56	9.3		0.14	3.88	9.74	1.77	3.15	0.27				99.87	7.54
P.2060.5	Willan & Kelley (1999)	-62.58	-62.833	-60	-60.5	Johson Dock diorite stock	South Shetland Islands	54.54	1.1	17.53	9.48		0.17	3.96	7.49	3.1	1.21	0.28				100.5	1.64
P.2060.9	Willan & Kelley (1999)	-62.58	-62.833	-60	-60.5	Johnson Dock stock	South Shetland Islands	48.86	0.92	18.13	9.29		0.15	6.97	9.71	2.17	0.86	0.18				100.16	2.92
P.2374.3	Willan & Kelley (1999)	-62.58	-62.833	-60	-60.5	Barnard Point pluton	South Shetland Islands	61.7	0.44	17.42	4.67		0.09	2.66	5.42	4.49	1.71	0.15				100.12	1.37
P.2381.4	Willan & Kelley (1999)	-62.58	-62.833	-60	-60.5		South Shetland Islands	48.15	0.87	15.17	7.68		0.14	11.36	7.96	4.07	1.41	0.18				100.32	3.33
P.2400.4	Willan & Kelley (1999)	-62.58	-62.833	-60	-60.5	Moores Peak	South Shetland Islands	50.27	0.78	17.96	9.61		0.16	6.92	10.6	1.95	0.31	0.11				100.37	1.7
References Birkenmajer, K., Francalanci, L. and Peccerillo, A., 1991. Petrological and geochemical constraints on the genesis of Mesozoic–Cenozoic magmatism of King George Island, South Shetland Islands, Antarctica. Antarctic Science, 3(3): 293-308. http://dx.doi.org/10.1017/S0954102091000354 Birkenmajer, K., Narebski, W., Bakun-Czubarow, N. and Kalmus, M., 1985. Geochemistry and petrogenesis of …
+		N = normalized to chondrite composition (Sun and McDonough, 1989)
